# Supplementary material for: An Open Source Based High Content Screening Method for Cell Biology Laboratories Investigating Cell Spreading and Adhesion
Source: PLoS One. 2013 Oct 21;8(10):e78212. doi: 10.1371/journal.pone.0078212 (PMC3804740; doi:10.1371/journal.pone.0078212)
Supplement: File S1 — ReNamer presets file. Settings file to batch rename images and to incorporate meta tags. (RNP) [file pone.0078212.s004.rnp]

[Rule0]
ID=Replace
Config=TEXTWHAT:%5FB01%5F;TEXTWITH:%5FB01%5FCtrl%5F;WHICH:3;SKIPEXTENSION:1;CASESENSITIVE:0;USEWILDCARDS:0
Marked=1

[Rule1]
ID=Replace
Config=TEXTWHAT:%5FC01%5F;TEXTWITH:%5FC01%5FCtrl%5F;WHICH:3;SKIPEXTENSION:1;CASESENSITIVE:0;USEWILDCARDS:0
Marked=1

[Rule2]
ID=Replace
Config=TEXTWHAT:%5FD01%5F;TEXTWITH:%5FD01%5FCtrl%5F;WHICH:3;SKIPEXTENSION:1;CASESENSITIVE:0;USEWILDCARDS:0
Marked=1

[Rule3]
ID=Replace
Config=TEXTWHAT:%5FE01%5F;TEXTWITH:%5FE01%5FD20%2DCtrl%5F;WHICH:3;SKIPEXTENSION:1;CASESENSITIVE:0;USEWILDCARDS:0
Marked=1

[Rule4]
ID=Replace
Config=TEXTWHAT:%5FF01%5F;TEXTWITH:%5FF01%5FD20%2DCtrl%5F;WHICH:3;SKIPEXTENSION:1;CASESENSITIVE:0;USEWILDCARDS:0
Marked=1

[Rule5]
ID=Replace
Config=TEXTWHAT:%5FG01%5F;TEXTWITH:%5FG01%5FD20%2DCtrl%5F;WHICH:3;SKIPEXTENSION:1;CASESENSITIVE:0;USEWILDCARDS:0
Marked=1

[Rule6]
ID=Replace
Config=TEXTWHAT:%5FB02%5F;TEXTWITH:%5FB02%5FSample01%5F;WHICH:3;SKIPEXTENSION:1;CASESENSITIVE:0;USEWILDCARDS:0
Marked=1

[Rule7]
ID=Replace
Config=TEXTWHAT:%5FC02%5F;TEXTWITH:%5FC02%5FSample01%5F;WHICH:3;SKIPEXTENSION:1;CASESENSITIVE:0;USEWILDCARDS:0
Marked=1

[Rule8]
ID=Replace
Config=TEXTWHAT:%5FD02%5F;TEXTWITH:%5FD02%5FSample01%5F;WHICH:3;SKIPEXTENSION:1;CASESENSITIVE:0;USEWILDCARDS:0
Marked=1

[Rule9]
ID=Replace
Config=TEXTWHAT:%5FE02%5F;TEXTWITH:%5FE02%5FD20%2DSample01%5F;WHICH:3;SKIPEXTENSION:1;CASESENSITIVE:0;USEWILDCARDS:0
Marked=1

[Rule10]
ID=Replace
Config=TEXTWHAT:%5FF02%5F;TEXTWITH:%5FF02%5FD20%2DSample01%5F;WHICH:3;SKIPEXTENSION:1;CASESENSITIVE:0;USEWILDCARDS:0
Marked=1

[Rule11]
ID=Replace
Config=TEXTWHAT:%5FG02%5F;TEXTWITH:%5FG02%5FD20%2DSample01%5F;WHICH:3;SKIPEXTENSION:1;CASESENSITIVE:0;USEWILDCARDS:0
Marked=1

[Rule12]
ID=Replace
Config=TEXTWHAT:%5FB03%5F;TEXTWITH:%5FB03%5FSample02%5F;WHICH:3;SKIPEXTENSION:1;CASESENSITIVE:0;USEWILDCARDS:0
Marked=1

[Rule13]
ID=Replace
Config=TEXTWHAT:%5FC03%5F;TEXTWITH:%5FC03%5FSample02%5F;WHICH:3;SKIPEXTENSION:1;CASESENSITIVE:0;USEWILDCARDS:0
Marked=1

[Rule14]
ID=Replace
Config=TEXTWHAT:%5FD03%5F;TEXTWITH:%5FD03%5FSample02%5F;WHICH:3;SKIPEXTENSION:1;CASESENSITIVE:0;USEWILDCARDS:0
Marked=1

[Rule15]
ID=Replace
Config=TEXTWHAT:%5FE03%5F;TEXTWITH:%5FE03%5FD20%2DSample02%5F;WHICH:3;SKIPEXTENSION:1;CASESENSITIVE:0;USEWILDCARDS:0
Marked=1

[Rule16]
ID=Replace
Config=TEXTWHAT:%5FF03%5F;TEXTWITH:%5FF03%5FD20%2DSample02%5F;WHICH:3;SKIPEXTENSION:1;CASESENSITIVE:0;USEWILDCARDS:0
Marked=1

[Rule17]
ID=Replace
Config=TEXTWHAT:%5FG03%5F;TEXTWITH:%5FG03%5FD20%2DSample02%5F;WHICH:3;SKIPEXTENSION:1;CASESENSITIVE:0;USEWILDCARDS:0
Marked=1

[Rule18]
ID=Replace
Config=TEXTWHAT:%5FB04%5F;TEXTWITH:%5FB04%5FSample03%5F;WHICH:3;SKIPEXTENSION:1;CASESENSITIVE:0;USEWILDCARDS:0
Marked=1

[Rule19]
ID=Replace
Config=TEXTWHAT:%5FC04%5F;TEXTWITH:%5FC04%5FSample03%5F;WHICH:3;SKIPEXTENSION:1;CASESENSITIVE:0;USEWILDCARDS:0
Marked=1

[Rule20]
ID=Replace
Config=TEXTWHAT:%5FD04%5F;TEXTWITH:%5FD04%5FSample03%5F;WHICH:3;SKIPEXTENSION:1;CASESENSITIVE:0;USEWILDCARDS:0
Marked=1

[Rule21]
ID=Replace
Config=TEXTWHAT:%5FE04%5F;TEXTWITH:%5FE04%5FD20%2DSample03%5F;WHICH:3;SKIPEXTENSION:1;CASESENSITIVE:0;USEWILDCARDS:0
Marked=1

[Rule22]
ID=Replace
Config=TEXTWHAT:%5FF04%5F;TEXTWITH:%5FF04%5FD20%2DSample03%5F;WHICH:3;SKIPEXTENSION:1;CASESENSITIVE:0;USEWILDCARDS:0
Marked=1

[Rule23]
ID=Replace
Config=TEXTWHAT:%5FG04%5F;TEXTWITH:%5FG04%5FD20%2DSample03%5F;WHICH:3;SKIPEXTENSION:1;CASESENSITIVE:0;USEWILDCARDS:0
Marked=1

[Rule24]
ID=Replace
Config=TEXTWHAT:%5FB05%5F;TEXTWITH:%5FB05%5FSample04%5F;WHICH:3;SKIPEXTENSION:1;CASESENSITIVE:0;USEWILDCARDS:0
Marked=1

[Rule25]
ID=Replace
Config=TEXTWHAT:%5FC05%5F;TEXTWITH:%5FC05%5FSample04%5F;WHICH:3;SKIPEXTENSION:1;CASESENSITIVE:0;USEWILDCARDS:0
Marked=1

[Rule26]
ID=Replace
Config=TEXTWHAT:%5FD05%5F;TEXTWITH:%5FD05%5FSample04%5F;WHICH:3;SKIPEXTENSION:1;CASESENSITIVE:0;USEWILDCARDS:0
Marked=1

[Rule27]
ID=Replace
Config=TEXTWHAT:%5FE05%5F;TEXTWITH:%5FE05%5FD20%2DSample04%5F;WHICH:3;SKIPEXTENSION:1;CASESENSITIVE:0;USEWILDCARDS:0
Marked=1

[Rule28]
ID=Replace
Config=TEXTWHAT:%5FF05%5F;TEXTWITH:%5FF05%5FD20%2DSample04%5F;WHICH:3;SKIPEXTENSION:1;CASESENSITIVE:0;USEWILDCARDS:0
Marked=1

[Rule29]
ID=Replace
Config=TEXTWHAT:%5FG05%5F;TEXTWITH:%5FG05%5FD20%2DSample04%5F;WHICH:3;SKIPEXTENSION:1;CASESENSITIVE:0;USEWILDCARDS:0
Marked=1

[Rule30]
ID=Replace
Config=TEXTWHAT:%5FB06%5F;TEXTWITH:%5FB06%5FSample05%5F;WHICH:3;SKIPEXTENSION:1;CASESENSITIVE:0;USEWILDCARDS:0
Marked=1

[Rule31]
ID=Replace
Config=TEXTWHAT:%5FC06%5F;TEXTWITH:%5FC06%5FSample05%5F;WHICH:3;SKIPEXTENSION:1;CASESENSITIVE:0;USEWILDCARDS:0
Marked=1

[Rule32]
ID=Replace
Config=TEXTWHAT:%5FD06%5F;TEXTWITH:%5FD06%5FSample05%5F;WHICH:3;SKIPEXTENSION:1;CASESENSITIVE:0;USEWILDCARDS:0
Marked=1

[Rule33]
ID=Replace
Config=TEXTWHAT:%5FE06%5F;TEXTWITH:%5FE06%5FD20%2DSample05%5F;WHICH:3;SKIPEXTENSION:1;CASESENSITIVE:0;USEWILDCARDS:0
Marked=1

[Rule34]
ID=Replace
Config=TEXTWHAT:%5FF06%5F;TEXTWITH:%5FF06%5FD20%2DSample05%5F;WHICH:3;SKIPEXTENSION:1;CASESENSITIVE:0;USEWILDCARDS:0
Marked=1

[Rule35]
ID=Replace
Config=TEXTWHAT:%5FG06%5F;TEXTWITH:%5FG06%5FD20%2DSample05%5F;WHICH:3;SKIPEXTENSION:1;CASESENSITIVE:0;USEWILDCARDS:0
Marked=1

[Rule36]
ID=Replace
Config=TEXTWHAT:%5FB07%5F;TEXTWITH:%5FB07%5FSample06%5F;WHICH:3;SKIPEXTENSION:1;CASESENSITIVE:0;USEWILDCARDS:0
Marked=1

[Rule37]
ID=Replace
Config=TEXTWHAT:%5FC07%5F;TEXTWITH:%5FC07%5FSample06%5F;WHICH:3;SKIPEXTENSION:1;CASESENSITIVE:0;USEWILDCARDS:0
Marked=1

[Rule38]
ID=Replace
Config=TEXTWHAT:%5FD07%5F;TEXTWITH:%5FD07%5FSample06%5F;WHICH:3;SKIPEXTENSION:1;CASESENSITIVE:0;USEWILDCARDS:0
Marked=1

[Rule39]
ID=Replace
Config=TEXTWHAT:%5FE07%5F;TEXTWITH:%5FE07%5FD20%2DSample06%5F;WHICH:3;SKIPEXTENSION:1;CASESENSITIVE:0;USEWILDCARDS:0
Marked=1

[Rule40]
ID=Replace
Config=TEXTWHAT:%5FF07%5F;TEXTWITH:%5FF07%5FD20%2DSample06%5F;WHICH:3;SKIPEXTENSION:1;CASESENSITIVE:0;USEWILDCARDS:0
Marked=1

[Rule41]
ID=Replace
Config=TEXTWHAT:%5FG07%5F;TEXTWITH:%5FG07%5FD20%2DSample06%5F;WHICH:3;SKIPEXTENSION:1;CASESENSITIVE:0;USEWILDCARDS:0
Marked=1

[Rule42]
ID=Replace
Config=TEXTWHAT:%5FB08%5F;TEXTWITH:%5FB08%5FSample07%5F;WHICH:3;SKIPEXTENSION:1;CASESENSITIVE:0;USEWILDCARDS:0
Marked=1

[Rule43]
ID=Replace
Config=TEXTWHAT:%5FC08%5F;TEXTWITH:%5FC08%5FSample07%5F;WHICH:3;SKIPEXTENSION:1;CASESENSITIVE:0;USEWILDCARDS:0
Marked=1

[Rule44]
ID=Replace
Config=TEXTWHAT:%5FD08%5F;TEXTWITH:%5FD08%5FSample07%5F;WHICH:3;SKIPEXTENSION:1;CASESENSITIVE:0;USEWILDCARDS:0
Marked=1

[Rule45]
ID=Replace
Config=TEXTWHAT:%5FE08%5F;TEXTWITH:%5FE08%5FD20%2DSample07%5F;WHICH:3;SKIPEXTENSION:1;CASESENSITIVE:0;USEWILDCARDS:0
Marked=1

[Rule46]
ID=Replace
Config=TEXTWHAT:%5FF08%5F;TEXTWITH:%5FF08%5FD20%2DSample07%5F;WHICH:3;SKIPEXTENSION:1;CASESENSITIVE:0;USEWILDCARDS:0
Marked=1

[Rule47]
ID=Replace
Config=TEXTWHAT:%5FG08%5F;TEXTWITH:%5FG08%5FD20%2DSample07%5F;WHICH:3;SKIPEXTENSION:1;CASESENSITIVE:0;USEWILDCARDS:0
Marked=1

[Rule48]
ID=Replace
Config=TEXTWHAT:%5FB09%5F;TEXTWITH:%5FB09%5FSample08%5F;WHICH:3;SKIPEXTENSION:1;CASESENSITIVE:0;USEWILDCARDS:0
Marked=1

[Rule49]
ID=Replace
Config=TEXTWHAT:%5FC09%5F;TEXTWITH:%5FC09%5FSample08%5F;WHICH:3;SKIPEXTENSION:1;CASESENSITIVE:0;USEWILDCARDS:0
Marked=1

[Rule50]
ID=Replace
Config=TEXTWHAT:%5FD09%5F;TEXTWITH:%5FD09%5FSample08%5F;WHICH:3;SKIPEXTENSION:1;CASESENSITIVE:0;USEWILDCARDS:0
Marked=1

[Rule51]
ID=Replace
Config=TEXTWHAT:%5FE09%5F;TEXTWITH:%5FE09%5FD20%2DSample08%5F;WHICH:3;SKIPEXTENSION:1;CASESENSITIVE:0;USEWILDCARDS:0
Marked=1

[Rule52]
ID=Replace
Config=TEXTWHAT:%5FF09%5F;TEXTWITH:%5FF09%5FD20%2DSample08%5F;WHICH:3;SKIPEXTENSION:1;CASESENSITIVE:0;USEWILDCARDS:0
Marked=1

[Rule53]
ID=Replace
Config=TEXTWHAT:%5FG09%5F;TEXTWITH:%5FG09%5FD20%2DSample08%5F;WHICH:3;SKIPEXTENSION:1;CASESENSITIVE:0;USEWILDCARDS:0
Marked=1

[Rule54]
ID=Replace
Config=TEXTWHAT:%5FB10%5F;TEXTWITH:%5FB10%5FSample09%5F;WHICH:3;SKIPEXTENSION:1;CASESENSITIVE:0;USEWILDCARDS:0
Marked=1

[Rule55]
ID=Replace
Config=TEXTWHAT:%5FC10%5F;TEXTWITH:%5FC10%5FSample09%5F;WHICH:3;SKIPEXTENSION:1;CASESENSITIVE:0;USEWILDCARDS:0
Marked=1

[Rule56]
ID=Replace
Config=TEXTWHAT:%5FD10%5F;TEXTWITH:%5FD10%5FSample09%5F;WHICH:3;SKIPEXTENSION:1;CASESENSITIVE:0;USEWILDCARDS:0
Marked=1

[Rule57]
ID=Replace
Config=TEXTWHAT:%5FE10%5F;TEXTWITH:%5FE10%5FD20%2DSample09%5F;WHICH:3;SKIPEXTENSION:1;CASESENSITIVE:0;USEWILDCARDS:0
Marked=1

[Rule58]
ID=Replace
Config=TEXTWHAT:%5FF10%5F;TEXTWITH:%5FF10%5FD20%2DSample09%5F;WHICH:3;SKIPEXTENSION:1;CASESENSITIVE:0;USEWILDCARDS:0
Marked=1

[Rule59]
ID=Replace
Config=TEXTWHAT:%5FG10%5F;TEXTWITH:%5FG10%5FD20%2DSample09%5F;WHICH:3;SKIPEXTENSION:1;CASESENSITIVE:0;USEWILDCARDS:0
Marked=1

[Rule60]
ID=Replace
Config=TEXTWHAT:%5FB11%5F;TEXTWITH:%5FB11%5FCtrl%5F;WHICH:3;SKIPEXTENSION:1;CASESENSITIVE:0;USEWILDCARDS:0
Marked=1

[Rule61]
ID=Replace
Config=TEXTWHAT:%5FC11%5F;TEXTWITH:%5FC11%5FCtrl%5F;WHICH:3;SKIPEXTENSION:1;CASESENSITIVE:0;USEWILDCARDS:0
Marked=1

[Rule62]
ID=Replace
Config=TEXTWHAT:%5FD11%5F;TEXTWITH:%5FD11%5FCtrl%5F;WHICH:3;SKIPEXTENSION:1;CASESENSITIVE:0;USEWILDCARDS:0
Marked=1

[Rule63]
ID=Replace
Config=TEXTWHAT:%5FE11%5F;TEXTWITH:%5FE11%5FD20%2DCtrl%5F;WHICH:3;SKIPEXTENSION:1;CASESENSITIVE:0;USEWILDCARDS:0
Marked=1

[Rule64]
ID=Replace
Config=TEXTWHAT:%5FF11%5F;TEXTWITH:%5FF11%5FD20%2DCtrl%5F;WHICH:3;SKIPEXTENSION:1;CASESENSITIVE:0;USEWILDCARDS:0
Marked=1

[Rule65]
ID=Replace
Config=TEXTWHAT:%5FG11%5F;TEXTWITH:%5FG11%5FD20%2DCtrl%5F;WHICH:3;SKIPEXTENSION:1;CASESENSITIVE:0;USEWILDCARDS:0
Marked=1

[Rule66]
ID=Replace
Config=TEXTWHAT:%5FB12%5F;TEXTWITH:%5FB12%5FCtrl%5F;WHICH:3;SKIPEXTENSION:1;CASESENSITIVE:0;USEWILDCARDS:0
Marked=1

[Rule67]
ID=Replace
Config=TEXTWHAT:%5FC12%5F;TEXTWITH:%5FC12%5FCtrl%5F;WHICH:3;SKIPEXTENSION:1;CASESENSITIVE:0;USEWILDCARDS:0
Marked=1

[Rule68]
ID=Replace
Config=TEXTWHAT:%5FD12%5F;TEXTWITH:%5FD12%5FCtrl%5F;WHICH:3;SKIPEXTENSION:1;CASESENSITIVE:0;USEWILDCARDS:0
Marked=1

[Rule69]
ID=Replace
Config=TEXTWHAT:%5FE12%5F;TEXTWITH:%5FE12%5FD20%2DCtrl%5F;WHICH:3;SKIPEXTENSION:1;CASESENSITIVE:0;USEWILDCARDS:0
Marked=1

[Rule70]
ID=Replace
Config=TEXTWHAT:%5FF12%5F;TEXTWITH:%5FF12%5FD20%2DCtrl%5F;WHICH:3;SKIPEXTENSION:1;CASESENSITIVE:0;USEWILDCARDS:0
Marked=1

[Rule71]
ID=Replace
Config=TEXTWHAT:%5FG12%5F;TEXTWITH:%5FG12%5FD20%2DCtrl%5F;WHICH:3;SKIPEXTENSION:1;CASESENSITIVE:0;USEWILDCARDS:0
Marked=1

[Rule72]
ID=Delete
Config=FROM:1;UNTIL:1;FROMPOSITION:1;UNTILCOUNT:36;FROMDELIMITER:%5Fw1;UNTILDELIMITER:;RIGHTTOLEFT:1;SKIPEXTENSION:1;LEAVEDELIMITER:0
Marked=1

[Filters]
AddFilesFromFolders=1
AddFoldersAsFiles=0
IncludeSubfolders=1
IncludeHidden=0
IncludeSystem=0
SkipRootFoldersAsFiles=0
MasksOnFileName=0
Masks=
