# Supplementary material for: An Open Source Based High Content Screening Method for Cell Biology Laboratories Investigating Cell Spreading and Adhesion
Source: PLoS One. 2013 Oct 21;8(10):e78212. doi: 10.1371/journal.pone.0078212 (PMC3804740; doi:10.1371/journal.pone.0078212)
Supplement: File S2 — CellProfiler pipeline 1. Pipeline as shown in Figure 3 (consisting of 2 parts: “Additional file 2A.cp” and “Additional file 2B.cp”) - to be imported into CellProfiler software package. (ZIP) [file pone.0078212.s005.zip]

Archive with 2 entries (2 files):
- Additional file 2A.cp
- Additional file 2B.cp
