# Supplementary material for: An Open Source Based High Content Screening Method for Cell Biology Laboratories Investigating Cell Spreading and Adhesion
Source: PLoS One. 2013 Oct 21;8(10):e78212. doi: 10.1371/journal.pone.0078212 (PMC3804740; doi:10.1371/journal.pone.0078212)
Supplement: File S2 — CellProfiler pipeline 1. Pipeline as shown in Figure 3 (consisting of 2 parts: “Additional file 2A.cp” and “Additional file 2B.cp”) - to be imported into CellProfiler software package. (ZIP) [file pone.0078212.s005.zip › Additional file 2A.cp]

CellProfiler Pipeline: http://www.cellprofiler.org
Version:1
SVNRevision:11710

LoadImages:[module_num:1|svn_version:\'11587\'|variable_revision_number:11|show_window:False|notes:\x5B\'\'\x5D]
    File type to be loaded:individual images
    File selection method:Text-Exact match
    Number of images in each group?:3
    Type the text that the excluded images have in common:thumb
    Analyze all subfolders within the selected folder?:None
    Input image file location:Default Input Folder\x7C
    Check image sets for missing or duplicate files?:No
    Group images by metadata?:No
    Exclude certain files?:Yes
    Specify metadata fields to group by:
    Select subfolders to analyze:
    Image count:2
    Text that these images have in common (case-sensitive):_w1
    Position of this image in each group:D.TIF
    Extract metadata from where?:None
    Regular expression that finds metadata in the file name:None
    Type the regular expression that finds metadata in the subfolder path:None
    Channel count:1
    Group the movie frames?:No
    Grouping method:Interleaved
    Number of channels per group:2
    Load the input as images or objects?:Images
    Name this loaded image:dapiimage
    Name this loaded object:Nuclei
    Retain outlines of loaded objects?:No
    Name the outline image:NucleiOutlines
    Channel number:1
    Rescale intensities?:Yes
    Text that these images have in common (case-sensitive):_w2
    Position of this image in each group:F.T
    Extract metadata from where?:None
    Regular expression that finds metadata in the file name:None
    Type the regular expression that finds metadata in the subfolder path:None
    Channel count:1
    Group the movie frames?:No
    Grouping method:Interleaved
    Number of channels per group:2
    Load the input as images or objects?:Images
    Name this loaded image:phalloidinimage
    Name this loaded object:Nuclei
    Retain outlines of loaded objects?:No
    Name the outline image:NucleiOutlines
    Channel number:1
    Rescale intensities?:Yes

CorrectIlluminationCalculate:[module_num:2|svn_version:\'10458\'|variable_revision_number:2|show_window:False|notes:\x5B\x5D]
    Select the input image:phalloidinimage
    Name the output image:IllumGreen
    Select how the illumination function is calculated:Regular
    Dilate objects in the final averaged image?:No
    Dilation radius:1
    Block size:60
    Rescale the illumination function?:Yes
    Calculate function for each image individually, or based on all images?:All\x3A First cycle
    Smoothing method:No smoothing
    Method to calculate smoothing filter size:Automatic
    Approximate object size:10
    Smoothing filter size:10
    Retain the averaged image for use later in the pipeline (for example, in SaveImages)?:Yes
    Name the averaged image:IllumGreenAvg
    Retain the dilated image for use later in the pipeline (for example, in SaveImages)?:No
    Name the dilated image:IllumBlueDilated
    Automatically calculate spline parameters?:Yes
    Background mode:auto
    Number of spline points:5
    Background threshold:2
    Image resampling factor:2
    Maximum number of iterations:40
    Residual value for convergence:0.001

CorrectIlluminationApply:[module_num:3|svn_version:\'10300\'|variable_revision_number:3|show_window:False|notes:\x5B\x5D]
    Select the input image:phalloidinimage
    Name the output image:CorrGreen
    Select the illumination function:IllumGreen
    Select how the illumination function is applied:Divide

RescaleIntensity:[module_num:4|svn_version:\'6746\'|variable_revision_number:2|show_window:False|notes:\x5B\x5D]
    Select the input image:dapiimage
    Name the output image:rescaleddapiimg
    Select rescaling method:Choose specific values to be reset to a custom range
    How do you want to calculate the minimum intensity?:Minimum of all images
    How do you want to calculate the maximum intensity?:Maximum of all images
    Enter the lower limit for the intensity range for the input image:0
    Enter the upper limit for the intensity range for the input image:1
    Enter the intensity range for the input image:0.000000,1.000000
    Enter the desired intensity range for the final, rescaled image:0.000000,1.000000
    Select method for rescaling pixels below the lower limit:Mask pixels
    Enter custom value for pixels below lower limit:0
    Select method for rescaling pixels above the upper limit:Mask pixels
    Enter custom value for pixels below upper limit:0
    Select image to match in maximum intensity:None
    Enter the divisor:1
    Select the measurement to use as a divisor:None

SaveImages:[module_num:5|svn_version:\'10822\'|variable_revision_number:7|show_window:False|notes:\x5B\x5D]
    Select the type of image to save:Image
    Select the image to save:CorrGreen
    Select the objects to save:None
    Select the module display window to save:None
    Select method for constructing file names:From image filename
    Select image name for file prefix:phalloidinimage
    Enter single file name:OrigBlue
    Do you want to add a suffix to the image file name?:Yes
    Text to append to the image name:_illumcor
    Select file format to use:tif
    Output file location:Default Output Folder\x7CIllumcorr
    Image bit depth:8
    Overwrite existing files without warning?:Yes
    Select how often to save:Every cycle
    Rescale the images? :No
    Save as grayscale or color image?:Grayscale
    Select colormap:gray
    Store file and path information to the saved image?:No
    Create subfolders in the output folder?:No

SaveImages:[module_num:6|svn_version:\'10822\'|variable_revision_number:7|show_window:False|notes:\x5B\x5D]
    Select the type of image to save:Image
    Select the image to save:rescaleddapiimg
    Select the objects to save:None
    Select the module display window to save:None
    Select method for constructing file names:From image filename
    Select image name for file prefix:dapiimage
    Enter single file name:OrigBlue
    Do you want to add a suffix to the image file name?:Yes
    Text to append to the image name:_DAPI
    Select file format to use:tif
    Output file location:Default Output Folder\x7CIllumcorr
    Image bit depth:8
    Overwrite existing files without warning?:Yes
    Select how often to save:Every cycle
    Rescale the images? :No
    Save as grayscale or color image?:Grayscale
    Select colormap:gray
    Store file and path information to the saved image?:No
    Create subfolders in the output folder?:No
