# Supplementary material for: An Open Source Based High Content Screening Method for Cell Biology Laboratories Investigating Cell Spreading and Adhesion
Source: PLoS One. 2013 Oct 21;8(10):e78212. doi: 10.1371/journal.pone.0078212 (PMC3804740; doi:10.1371/journal.pone.0078212)
Supplement: File S3 — KNIME pipeline. Pipeline as shown in Figure 3 - to be imported into KNIME software package. Zip folder includes a folder named “Additional file 3 which contains the “KNIME Pipeline – overview.pdf” (High resolution image of KNIME pipeline), the “KNIME Pipeline.zip” (Pipeline files for import into KNIME), the “Node 11 – Layout.xls” (Annotation file to be loaded into KNIME node 11), the “Shuffle Annotations.xls” (Annotation file for reshuffling). (ZIP) [file pone.0078212.s006.zip]

Archive with 5 entries (4 files):
- Additional file 3/
- Additional file 3/KNIME Pipeline - overview.pdf
- Additional file 3/KNIME Pipeline.zip
- Additional file 3/Node 11 - Layout.xls
- Additional file 3/Shuffle Annotations.xls
