# Supplementary material for: An Open Source Based High Content Screening Method for Cell Biology Laboratories Investigating Cell Spreading and Adhesion
Source: PLoS One. 2013 Oct 21;8(10):e78212. doi: 10.1371/journal.pone.0078212 (PMC3804740; doi:10.1371/journal.pone.0078212)
Supplement: File S3 — KNIME pipeline. Pipeline as shown in Figure 3 - to be imported into KNIME software package. Zip folder includes a folder named “Additional file 3 which contains the “KNIME Pipeline – overview.pdf” (High resolution image of KNIME pipeline), the “KNIME Pipeline.zip” (Pipeline files for import into KNIME), the “Node 11 – Layout.xls” (Annotation file to be loaded into KNIME node 11), the “Shuffle Annotations.xls” (Annotation file for reshuffling). (ZIP) [file pone.0078212.s006.zip › Additional file 3/Node 11 - Layout.xls]

## Sheet: Layout
Discription:
- start layout in cell C5
- next layout start below with two rows of empty space
		Sample
			1	2	3	4	5	6	7	8	9	10	11	12
		A	empty	empty	empty	empty	empty	empty	empty	empty	empty	empty	empty	empty
		B	ctrl	sample1	sample2	sample3	sample4	sample5	sample6	sample7	sample8	sample9	ctrl	ctrl
		C	ctrl	sample1	sample2	sample3	sample4	sample5	sample6	sample7	sample8	sample9	ctrl	ctrl
		D	ctrl	sample1	sample2	sample3	sample4	sample5	sample6	sample7	sample8	sample9	ctrl	ctrl
		E	ctrl	sample1	sample2	sample3	sample4	sample5	sample6	sample7	sample8	sample9	ctrl	ctrl
		F	ctrl	sample1	sample2	sample3	sample4	sample5	sample6	sample7	sample8	sample9	ctrl	ctrl
		G	ctrl	sample1	sample2	sample3	sample4	sample5	sample6	sample7	sample8	sample9	ctrl	ctrl
		H	empty	empty	empty	empty	empty	empty	empty	empty	empty	empty	empty	empty
		D20_pmol
			1	2	3	4	5	6	7	8	9	10	11	12
		A	0	0	0	0	0	0	0	0	0	0	0	0
		B	0	0	0	0	0	0	0	0	0	0	0	0
		C	0	0	0	0	0	0	0	0	0	0	0	0
		D	0	0	0	0	0	0	0	0	0	0	0	0
		E	10	10	10	10	10	10	10	10	10	10	10	10
		F	10	10	10	10	10	10	10	10	10	10	10	10
		G	10	10	10	10	10	10	10	10	10	10	10	10
		H	10	10	10	10	10	10	10	10	10	10	10	10
		left_right
			1	2	3	4	5	6	7	8	9	10	11	12
		A	left	left	left	left	left	left	right	right	right	right	right	right
		B	left	left	left	left	left	left	right	right	right	right	right	right
		C	left	left	left	left	left	left	right	right	right	right	right	right
		D	left	left	left	left	left	left	right	right	right	right	right	right
		E	left	left	left	left	left	left	right	right	right	right	right	right
		F	left	left	left	left	left	left	right	right	right	right	right	right
		G	left	left	left	left	left	left	right	right	right	right	right	right
		H	left	left	left	left	left	left	right	right	right	right	right	right
		top_bottom
			1	2	3	4	5	6	7	8	9	10	11	12
		A	top	top	top	top	top	top	top	top	top	top	top	top
		B	top	top	top	top	top	top	top	top	top	top	top	top
		C	top	top	top	top	top	top	top	top	top	top	top	top
		D	top	top	top	top	top	top	top	top	top	top	top	top
		E	bottom	bottom	bottom	bottom	bottom	bottom	bottom	bottom	bottom	bottom	bottom	bottom
		F	bottom	bottom	bottom	bottom	bottom	bottom	bottom	bottom	bottom	bottom	bottom	bottom
		G	bottom	bottom	bottom	bottom	bottom	bottom	bottom	bottom	bottom	bottom	bottom	bottom
		H	bottom	bottom	bottom	bottom	bottom	bottom	bottom	bottom	bottom	bottom	bottom	bottom
		inner_outer
			1	2	3	4	5	6	7	8	9	10	11	12
		A	outer	outer	outer	outer	outer	outer	outer	outer	outer	outer	outer	outer
		B	outer	inner	inner	inner	inner	inner	inner	inner	inner	inner	inner	outer
		C	outer	inner	inner	inner	inner	inner	inner	inner	inner	inner	inner	outer
		D	outer	inner	inner	inner	inner	inner	inner	inner	inner	inner	inner	outer
		E	outer	inner	inner	inner	inner	inner	inner	inner	inner	inner	inner	outer
		F	outer	inner	inner	inner	inner	inner	inner	inner	inner	inner	inner	outer
		G	outer	inner	inner	inner	inner	inner	inner	inner	inner	inner	inner	outer
		H	outer	outer	outer	outer	outer	outer	outer	outer	outer	outer	outer	outer
		Shuffled_Samples
			1	2	3	4	5	6	7	8	9	10	11	12
		A	empty	empty	empty	empty	empty	empty	empty	empty	empty	empty	empty	empty
		B	ctrl	sample1	sample2	sample3	sample4	sample5	sample6	sample7	sample8	sample9	ctrl	ctrl
		C	ctrl	sample1	sample2	sample3	sample4	sample5	sample6	sample7	sample8	sample9	ctrl	ctrl
		D	ctrl	sample1	sample2	sample3	sample4	sample5	sample6	sample7	sample8	sample9	ctrl	ctrl
		E	ctrl	sample1	sample2	sample3	sample4	sample5	sample6	sample7	sample8	sample9	ctrl	ctrl
		F	ctrl	sample1	sample2	sample3	sample4	sample5	sample6	sample7	sample8	sample9	ctrl	ctrl
		G	ctrl	sample1	sample2	sample3	sample4	sample5	sample6	sample7	sample8	sample9	ctrl	ctrl
		H	empty	empty	empty	empty	empty	empty	empty	empty	empty	empty	empty	empty
		Shuffled_Wells
			1	2	3	4	5	6	7	8	9	10	11	12
		A	A01	A02	A03	A04	A05	A06	A07	A08	A09	A10	A11	A12
		B	B01	B02	B03	B04	B05	B06	B07	B08	B09	B10	B11	B12
		C	C12	C11	C10	C09	C08	C07	C06	C05	C04	C03	C02	C01
		D	D01	D02	D03	D04	D05	D06	D07	D08	D09	D10	D11	D12
		E	E01	E02	E03	E04	E05	E06	E07	E08	E09	E10	E11	E12
		F	F12	F11	F10	F09	F08	F07	F06	F05	F04	F03	F02	F01
		G	G01	G02	G03	G04	G05	G06	G07	G08	G09	G10	G11	G12
		H	H01	H02	H03	H04	H05	H06	H07	H08	H09	H10	H11	H12
		Row
			1	2	3	4	5	6	7	8	9	10	11	12
		A
		B	2	2	2	2	2	2	2	2	2	2	2	2
		C	3	3	3	3	3	3	3	3	3	3	3	3
		D	4	4	4	4	4	4	4	4	4	4	4	4
		E	5	5	5	5	5	5	5	5	5	5	5	5
		F	6	6	6	6	6	6	6	6	6	6	6	6
		G	7	7	7	7	7	7	7	7	7	7	7	7
		H
