# Supplementary material for: An Open Source Based High Content Screening Method for Cell Biology Laboratories Investigating Cell Spreading and Adhesion
Source: PLoS One. 2013 Oct 21;8(10):e78212. doi: 10.1371/journal.pone.0078212 (PMC3804740; doi:10.1371/journal.pone.0078212)
Supplement: File S3 — KNIME pipeline. Pipeline as shown in Figure 3 - to be imported into KNIME software package. Zip folder includes a folder named “Additional file 3 which contains the “KNIME Pipeline – overview.pdf” (High resolution image of KNIME pipeline), the “KNIME Pipeline.zip” (Pipeline files for import into KNIME), the “Node 11 – Layout.xls” (Annotation file to be loaded into KNIME node 11), the “Shuffle Annotations.xls” (Annotation file for reshuffling). (ZIP) [file pone.0078212.s006.zip › Additional file 3/Shuffle Annotations.xls]

## Sheet: default
Metadata_Plate	Metadata_Sample	Metadata_Well	plateRow	plateColumn	Sample	D20_pmol	left_right	top_bottom	inner_outer	Plate_Row	Plate_Row_D20	Plate_Shuffled_1	Row_Shuffled_1	Well_Shuffled_1	Dummy_Shuffled_1	Plate_Shuffled_2	Row_Shuffled_2	Well_Shuffled_2	Dummy_Shuffled_2
1	Ctrl	B01	2	1	ctrl	0	left	top	outer	1_2	1_2_0	1	2	B01
1	Sample01	B02	2	2	sample1	0	left	top	inner	1_2	1_2_0	1	2	B02
1	Sample02	B03	2	3	sample2	0	left	top	inner	1_2	1_2_0	1	2	B03
1	Sample03	B04	2	4	sample3	0	left	top	inner	1_2	1_2_0	1	2	B04
1	Sample04	B05	2	5	sample4	0	left	top	inner	1_2	1_2_0	1	2	B05
1	Sample05	B06	2	6	sample5	0	left	top	inner	1_2	1_2_0	1	2	B06
1	Sample06	B07	2	7	sample6	0	right	top	inner	1_2	1_2_0	1	2	B07
1	Sample07	B08	2	8	sample7	0	right	top	inner	1_2	1_2_0	1	2	B08
1	Sample08	B09	2	9	sample8	0	right	top	inner	1_2	1_2_0	1	2	B09
1	Sample09	B10	2	10	sample9	0	right	top	inner	1_2	1_2_0	1	2	B10
1	Ctrl	B11	2	11	ctrl	0	right	top	inner	1_2	1_2_0	1	2	B11
1	Ctrl	B12	2	12	ctrl	0	right	top	outer	1_2	1_2_0	1	2	B12
1	Ctrl	C01	3	1	ctrl	0	left	top	outer	1_3	1_3_0	2	3	C01
1	Sample01	C02	3	2	sample1	0	left	top	inner	1_3	1_3_0	2	3	C02
1	Sample02	C03	3	3	sample2	0	left	top	inner	1_3	1_3_0	2	3	C03
1	Sample03	C04	3	4	sample3	0	left	top	inner	1_3	1_3_0	2	3	C04
1	Sample04	C05	3	5	sample4	0	left	top	inner	1_3	1_3_0	2	3	C05
1	Sample05	C06	3	6	sample5	0	left	top	inner	1_3	1_3_0	2	3	C06
1	Sample06	C07	3	7	sample6	0	right	top	inner	1_3	1_3_0	2	3	C07
1	Sample07	C08	3	8	sample7	0	right	top	inner	1_3	1_3_0	2	3	C08
1	Sample08	C09	3	9	sample8	0	right	top	inner	1_3	1_3_0	2	3	C09
1	Sample09	C10	3	10	sample9	0	right	top	inner	1_3	1_3_0	2	3	C10
1	Ctrl	C11	3	11	ctrl	0	right	top	inner	1_3	1_3_0	2	3	C11
1	Ctrl	C12	3	12	ctrl	0	right	top	outer	1_3	1_3_0	2	3	C12
1	Ctrl	D01	4	1	ctrl	0	left	top	outer	1_4	1_4_0	3	4	D01
1	Sample01	D02	4	2	sample1	0	left	top	inner	1_4	1_4_0	3	4	D02
1	Sample02	D03	4	3	sample2	0	left	top	inner	1_4	1_4_0	3	4	D03
1	Sample03	D04	4	4	sample3	0	left	top	inner	1_4	1_4_0	3	4	D04
1	Sample04	D05	4	5	sample4	0	left	top	inner	1_4	1_4_0	3	4	D05
1	Sample05	D06	4	6	sample5	0	left	top	inner	1_4	1_4_0	3	4	D06
1	Sample06	D07	4	7	sample6	0	right	top	inner	1_4	1_4_0	3	4	D07
1	Sample07	D08	4	8	sample7	0	right	top	inner	1_4	1_4_0	3	4	D08
1	Sample08	D09	4	9	sample8	0	right	top	inner	1_4	1_4_0	3	4	D09
1	Sample09	D10	4	10	sample9	0	right	top	inner	1_4	1_4_0	3	4	D10
1	Ctrl	D11	4	11	ctrl	0	right	top	inner	1_4	1_4_0	3	4	D11
1	Ctrl	D12	4	12	ctrl	0	right	top	outer	1_4	1_4_0	3	4	D12
1	D20-Ctrl	E01	5	1	ctrl	10	left	bottom	outer	1_5	1_5_10	3	4	D01
1	D20-Sample01	E02	5	2	sample1	10	left	bottom	inner	1_5	1_5_10	3	4	D02
1	D20-Sample02	E03	5	3	sample2	10	left	bottom	inner	1_5	1_5_10	3	4	D03
1	D20-Sample03	E04	5	4	sample3	10	left	bottom	inner	1_5	1_5_10	3	4	D04
1	D20-Sample04	E05	5	5	sample4	10	left	bottom	inner	1_5	1_5_10	3	4	D05
1	D20-Sample05	E06	5	6	sample5	10	left	bottom	inner	1_5	1_5_10	3	4	D06
1	D20-Sample06	E07	5	7	sample6	10	right	bottom	inner	1_5	1_5_10	3	4	D07
1	D20-Sample07	E08	5	8	sample7	10	right	bottom	inner	1_5	1_5_10	3	4	D08
1	D20-Sample08	E09	5	9	sample8	10	right	bottom	inner	1_5	1_5_10	3	4	D09
1	D20-Sample09	E10	5	10	sample9	10	right	bottom	inner	1_5	1_5_10	3	4	D10
1	D20-Ctrl	E11	5	11	ctrl	10	right	bottom	inner	1_5	1_5_10	3	4	D11
1	D20-Ctrl	E12	5	12	ctrl	10	right	bottom	outer	1_5	1_5_10	3	4	D12
1	D20-Ctrl	F01	6	1	ctrl	10	left	bottom	outer	1_6	1_6_10	2	3	C01
1	D20-Sample01	F02	6	2	sample1	10	left	bottom	inner	1_6	1_6_10	2	3	C02
1	D20-Sample02	F03	6	3	sample2	10	left	bottom	inner	1_6	1_6_10	2	3	C03
1	D20-Sample03	F04	6	4	sample3	10	left	bottom	inner	1_6	1_6_10	2	3	C04
1	D20-Sample04	F05	6	5	sample4	10	left	bottom	inner	1_6	1_6_10	2	3	C05
1	D20-Sample05	F06	6	6	sample5	10	left	bottom	inner	1_6	1_6_10	2	3	C06
1	D20-Sample06	F07	6	7	sample6	10	right	bottom	inner	1_6	1_6_10	2	3	C07
1	D20-Sample07	F08	6	8	sample7	10	right	bottom	inner	1_6	1_6_10	2	3	C08
1	D20-Sample08	F09	6	9	sample8	10	right	bottom	inner	1_6	1_6_10	2	3	C09
1	D20-Sample09	F10	6	10	sample9	10	right	bottom	inner	1_6	1_6_10	2	3	C10
1	D20-Ctrl	F11	6	11	ctrl	10	right	bottom	inner	1_6	1_6_10	2	3	C11
1	D20-Ctrl	F12	6	12	ctrl	10	right	bottom	outer	1_6	1_6_10	2	3	C12
1	D20-Ctrl	G01	7	1	ctrl	10	left	bottom	outer	1_7	1_7_10	1	2	B01
1	D20-Sample01	G02	7	2	sample1	10	left	bottom	inner	1_7	1_7_10	1	2	B02
1	D20-Sample02	G03	7	3	sample2	10	left	bottom	inner	1_7	1_7_10	1	2	B03
1	D20-Sample03	G04	7	4	sample3	10	left	bottom	inner	1_7	1_7_10	1	2	B04
1	D20-Sample04	G05	7	5	sample4	10	left	bottom	inner	1_7	1_7_10	1	2	B05
1	D20-Sample05	G06	7	6	sample5	10	left	bottom	inner	1_7	1_7_10	1	2	B06
1	D20-Sample06	G07	7	7	sample6	10	right	bottom	inner	1_7	1_7_10	1	2	B07
1	D20-Sample07	G08	7	8	sample7	10	right	bottom	inner	1_7	1_7_10	1	2	B08
1	D20-Sample08	G09	7	9	sample8	10	right	bottom	inner	1_7	1_7_10	1	2	B09
1	D20-Sample09	G10	7	10	sample9	10	right	bottom	inner	1_7	1_7_10	1	2	B10
1	D20-Ctrl	G11	7	11	ctrl	10	right	bottom	inner	1_7	1_7_10	1	2	B11
1	D20-Ctrl	G12	7	12	ctrl	10	right	bottom	outer	1_7	1_7_10	1	2	B12
2	Ctrl	B01	2	1	ctrl	0	left	top	outer	2_2	2_2_0	3	2	B01
2	Sample01	B02	2	2	sample1	0	left	top	inner	2_2	2_2_0	3	2	B02
2	Sample02	B03	2	3	sample2	0	left	top	inner	2_2	2_2_0	3	2	B03
2	Sample03	B04	2	4	sample3	0	left	top	inner	2_2	2_2_0	3	2	B04
2	Sample04	B05	2	5	sample4	0	left	top	inner	2_2	2_2_0	3	2	B05
2	Sample05	B06	2	6	sample5	0	left	top	inner	2_2	2_2_0	3	2	B06
2	Sample06	B07	2	7	sample6	0	right	top	inner	2_2	2_2_0	3	2	B07
2	Sample07	B08	2	8	sample7	0	right	top	inner	2_2	2_2_0	3	2	B08
2	Sample08	B09	2	9	sample8	0	right	top	inner	2_2	2_2_0	3	2	B09
2	Sample09	B10	2	10	sample9	0	right	top	inner	2_2	2_2_0	3	2	B10
2	Ctrl	B11	2	11	ctrl	0	right	top	inner	2_2	2_2_0	3	2	B11
2	Ctrl	B12	2	12	ctrl	0	right	top	outer	2_2	2_2_0	3	2	B12
2	Ctrl	C01	3	1	ctrl	0	left	top	outer	2_3	2_3_0	1	3	C01
2	Sample01	C02	3	2	sample1	0	left	top	inner	2_3	2_3_0	1	3	C02
2	Sample02	C03	3	3	sample2	0	left	top	inner	2_3	2_3_0	1	3	C03
2	Sample03	C04	3	4	sample3	0	left	top	inner	2_3	2_3_0	1	3	C04
2	Sample04	C05	3	5	sample4	0	left	top	inner	2_3	2_3_0	1	3	C05
2	Sample05	C06	3	6	sample5	0	left	top	inner	2_3	2_3_0	1	3	C06
2	Sample06	C07	3	7	sample6	0	right	top	inner	2_3	2_3_0	1	3	C07
2	Sample07	C08	3	8	sample7	0	right	top	inner	2_3	2_3_0	1	3	C08
2	Sample08	C09	3	9	sample8	0	right	top	inner	2_3	2_3_0	1	3	C09
2	Sample09	C10	3	10	sample9	0	right	top	inner	2_3	2_3_0	1	3	C10
2	Ctrl	C11	3	11	ctrl	0	right	top	inner	2_3	2_3_0	1	3	C11
2	Ctrl	C12	3	12	ctrl	0	right	top	outer	2_3	2_3_0	1	3	C12
2	Ctrl	D01	4	1	ctrl	0	left	top	outer	2_4	2_4_0	2	4	D01
2	Sample01	D02	4	2	sample1	0	left	top	inner	2_4	2_4_0	2	4	D02
2	Sample02	D03	4	3	sample2	0	left	top	inner	2_4	2_4_0	2	4	D03
2	Sample03	D04	4	4	sample3	0	left	top	inner	2_4	2_4_0	2	4	D04
2	Sample04	D05	4	5	sample4	0	left	top	inner	2_4	2_4_0	2	4	D05
2	Sample05	D06	4	6	sample5	0	left	top	inner	2_4	2_4_0	2	4	D06
2	Sample06	D07	4	7	sample6	0	right	top	inner	2_4	2_4_0	2	4	D07
2	Sample07	D08	4	8	sample7	0	right	top	inner	2_4	2_4_0	2	4	D08
2	Sample08	D09	4	9	sample8	0	right	top	inner	2_4	2_4_0	2	4	D09
2	Sample09	D10	4	10	sample9	0	right	top	inner	2_4	2_4_0	2	4	D10
2	Ctrl	D11	4	11	ctrl	0	right	top	inner	2_4	2_4_0	2	4	D11
2	Ctrl	D12	4	12	ctrl	0	right	top	outer	2_4	2_4_0	2	4	D12
2	D20-Ctrl	E01	5	1	ctrl	10	left	bottom	outer	2_5	2_5_10	2	4	D01
2	D20-Sample01	E02	5	2	sample1	10	left	bottom	inner	2_5	2_5_10	2	4	D02
2	D20-Sample02	E03	5	3	sample2	10	left	bottom	inner	2_5	2_5_10	2	4	D03
2	D20-Sample03	E04	5	4	sample3	10	left	bottom	inner	2_5	2_5_10	2	4	D04
2	D20-Sample04	E05	5	5	sample4	10	left	bottom	inner	2_5	2_5_10	2	4	D05
2	D20-Sample05	E06	5	6	sample5	10	left	bottom	inner	2_5	2_5_10	2	4	D06
2	D20-Sample06	E07	5	7	sample6	10	right	bottom	inner	2_5	2_5_10	2	4	D07
2	D20-Sample07	E08	5	8	sample7	10	right	bottom	inner	2_5	2_5_10	2	4	D08
2	D20-Sample08	E09	5	9	sample8	10	right	bottom	inner	2_5	2_5_10	2	4	D09
2	D20-Sample09	E10	5	10	sample9	10	right	bottom	inner	2_5	2_5_10	2	4	D10
2	D20-Ctrl	E11	5	11	ctrl	10	right	bottom	inner	2_5	2_5_10	2	4	D11
2	D20-Ctrl	E12	5	12	ctrl	10	right	bottom	outer	2_5	2_5_10	2	4	D12
2	D20-Ctrl	F01	6	1	ctrl	10	left	bottom	outer	2_6	2_6_10	1	3	C01
2	D20-Sample01	F02	6	2	sample1	10	left	bottom	inner	2_6	2_6_10	1	3	C02
2	D20-Sample02	F03	6	3	sample2	10	left	bottom	inner	2_6	2_6_10	1	3	C03
2	D20-Sample03	F04	6	4	sample3	10	left	bottom	inner	2_6	2_6_10	1	3	C04
2	D20-Sample04	F05	6	5	sample4	10	left	bottom	inner	2_6	2_6_10	1	3	C05
2	D20-Sample05	F06	6	6	sample5	10	left	bottom	inner	2_6	2_6_10	1	3	C06
2	D20-Sample06	F07	6	7	sample6	10	right	bottom	inner	2_6	2_6_10	1	3	C07
2	D20-Sample07	F08	6	8	sample7	10	right	bottom	inner	2_6	2_6_10	1	3	C08
2	D20-Sample08	F09	6	9	sample8	10	right	bottom	inner	2_6	2_6_10	1	3	C09
2	D20-Sample09	F10	6	10	sample9	10	right	bottom	inner	2_6	2_6_10	1	3	C10
2	D20-Ctrl	F11	6	11	ctrl	10	right	bottom	inner	2_6	2_6_10	1	3	C11
2	D20-Ctrl	F12	6	12	ctrl	10	right	bottom	outer	2_6	2_6_10	1	3	C12
2	D20-Ctrl	G01	7	1	ctrl	10	left	bottom	outer	2_7	2_7_10	3	2	B01
2	D20-Sample01	G02	7	2	sample1	10	left	bottom	inner	2_7	2_7_10	3	2	B02
2	D20-Sample02	G03	7	3	sample2	10	left	bottom	inner	2_7	2_7_10	3	2	B03
2	D20-Sample03	G04	7	4	sample3	10	left	bottom	inner	2_7	2_7_10	3	2	B04
2	D20-Sample04	G05	7	5	sample4	10	left	bottom	inner	2_7	2_7_10	3	2	B05
2	D20-Sample05	G06	7	6	sample5	10	left	bottom	inner	2_7	2_7_10	3	2	B06
2	D20-Sample06	G07	7	7	sample6	10	right	bottom	inner	2_7	2_7_10	3	2	B07
2	D20-Sample07	G08	7	8	sample7	10	right	bottom	inner	2_7	2_7_10	3	2	B08
2	D20-Sample08	G09	7	9	sample8	10	right	bottom	inner	2_7	2_7_10	3	2	B09
2	D20-Sample09	G10	7	10	sample9	10	right	bottom	inner	2_7	2_7_10	3	2	B10
2	D20-Ctrl	G11	7	11	ctrl	10	right	bottom	inner	2_7	2_7_10	3	2	B11
2	D20-Ctrl	G12	7	12	ctrl	10	right	bottom	outer	2_7	2_7_10	3	2	B12
3	Ctrl	B01	2	1	ctrl	0	left	top	outer	3_2	3_2_0	2	2	B01		4	2	B01	d
3	Sample01	B02	2	2	sample1	0	left	top	inner	3_2	3_2_0	2	2	B02		4	2	B02	d
3	Sample02	B03	2	3	sample2	0	left	top	inner	3_2	3_2_0	2	2	B03		4	2	B03	d
3	Sample03	B04	2	4	sample3	0	left	top	inner	3_2	3_2_0	2	2	B04		4	2	B04	d
3	Sample04	B05	2	5	sample4	0	left	top	inner	3_2	3_2_0	2	2	B05		4	2	B05	d
3	Sample05	B06	2	6	sample5	0	left	top	inner	3_2	3_2_0	2	2	B06		4	2	B06	d
3	Sample06	B07	2	7	sample6	0	right	top	inner	3_2	3_2_0	2	2	B07		4	2	B07	d
3	Sample07	B08	2	8	sample7	0	right	top	inner	3_2	3_2_0	2	2	B08		4	2	B08	d
3	Sample08	B09	2	9	sample8	0	right	top	inner	3_2	3_2_0	2	2	B09		4	2	B09	d
3	Sample09	B10	2	10	sample9	0	right	top	inner	3_2	3_2_0	2	2	B10		4	2	B10	d
3	Ctrl	B11	2	11	ctrl	0	right	top	inner	3_2	3_2_0	2	2	B11		4	2	B11	d
3	Ctrl	B12	2	12	ctrl	0	right	top	outer	3_2	3_2_0	2	2	B12		4	2	B12	d
3	Ctrl	C01	3	1	ctrl	0	left	top	outer	3_3	3_3_0	3	3	C01		6	3	C01	d
3	Sample01	C02	3	2	sample1	0	left	top	inner	3_3	3_3_0	3	3	C02		6	3	C02	d
3	Sample02	C03	3	3	sample2	0	left	top	inner	3_3	3_3_0	3	3	C03		6	3	C03	d
3	Sample03	C04	3	4	sample3	0	left	top	inner	3_3	3_3_0	3	3	C04		6	3	C04	d
3	Sample04	C05	3	5	sample4	0	left	top	inner	3_3	3_3_0	3	3	C05		6	3	C05	d
3	Sample05	C06	3	6	sample5	0	left	top	inner	3_3	3_3_0	3	3	C06		6	3	C06	d
3	Sample06	C07	3	7	sample6	0	right	top	inner	3_3	3_3_0	3	3	C07		6	3	C07	d
3	Sample07	C08	3	8	sample7	0	right	top	inner	3_3	3_3_0	3	3	C08		6	3	C08	d
3	Sample08	C09	3	9	sample8	0	right	top	inner	3_3	3_3_0	3	3	C09		6	3	C09	d
3	Sample09	C10	3	10	sample9	0	right	top	inner	3_3	3_3_0	3	3	C10		6	3	C10	d
3	Ctrl	C11	3	11	ctrl	0	right	top	inner	3_3	3_3_0	3	3	C11		6	3	C11	d
3	Ctrl	C12	3	12	ctrl	0	right	top	outer	3_3	3_3_0	3	3	C12		6	3	C12	d
3	Ctrl	D01	4	1	ctrl	0	left	top	outer	3_4	3_4_0	1	4	D01		5	4	D01	d
3	Sample01	D02	4	2	sample1	0	left	top	inner	3_4	3_4_0	1	4	D02		5	4	D02	d
3	Sample02	D03	4	3	sample2	0	left	top	inner	3_4	3_4_0	1	4	D03		5	4	D03	d
3	Sample03	D04	4	4	sample3	0	left	top	inner	3_4	3_4_0	1	4	D04		5	4	D04	d
3	Sample04	D05	4	5	sample4	0	left	top	inner	3_4	3_4_0	1	4	D05		5	4	D05	d
3	Sample05	D06	4	6	sample5	0	left	top	inner	3_4	3_4_0	1	4	D06		5	4	D06	d
3	Sample06	D07	4	7	sample6	0	right	top	inner	3_4	3_4_0	1	4	D07		5	4	D07	d
3	Sample07	D08	4	8	sample7	0	right	top	inner	3_4	3_4_0	1	4	D08		5	4	D08	d
3	Sample08	D09	4	9	sample8	0	right	top	inner	3_4	3_4_0	1	4	D09		5	4	D09	d
3	Sample09	D10	4	10	sample9	0	right	top	inner	3_4	3_4_0	1	4	D10		5	4	D10	d
3	Ctrl	D11	4	11	ctrl	0	right	top	inner	3_4	3_4_0	1	4	D11		5	4	D11	d
3	Ctrl	D12	4	12	ctrl	0	right	top	outer	3_4	3_4_0	1	4	D12		5	4	D12	d
3	D20-Ctrl	E01	5	1	ctrl	10	left	bottom	outer	3_5	3_5_10	1	4	D01		5	4	D01	d
3	D20-Sample01	E02	5	2	sample1	10	left	bottom	inner	3_5	3_5_10	1	4	D02		5	4	D02	d
3	D20-Sample02	E03	5	3	sample2	10	left	bottom	inner	3_5	3_5_10	1	4	D03		5	4	D03	d
3	D20-Sample03	E04	5	4	sample3	10	left	bottom	inner	3_5	3_5_10	1	4	D04		5	4	D04	d
3	D20-Sample04	E05	5	5	sample4	10	left	bottom	inner	3_5	3_5_10	1	4	D05		5	4	D05	d
3	D20-Sample05	E06	5	6	sample5	10	left	bottom	inner	3_5	3_5_10	1	4	D06		5	4	D06	d
3	D20-Sample06	E07	5	7	sample6	10	right	bottom	inner	3_5	3_5_10	1	4	D07		5	4	D07	d
3	D20-Sample07	E08	5	8	sample7	10	right	bottom	inner	3_5	3_5_10	1	4	D08		5	4	D08	d
3	D20-Sample08	E09	5	9	sample8	10	right	bottom	inner	3_5	3_5_10	1	4	D09		5	4	D09	d
3	D20-Sample09	E10	5	10	sample9	10	right	bottom	inner	3_5	3_5_10	1	4	D10		5	4	D10	d
3	D20-Ctrl	E11	5	11	ctrl	10	right	bottom	inner	3_5	3_5_10	1	4	D11		5	4	D11	d
3	D20-Ctrl	E12	5	12	ctrl	10	right	bottom	outer	3_5	3_5_10	1	4	D12		5	4	D12	d
3	D20-Ctrl	F01	6	1	ctrl	10	left	bottom	outer	3_6	3_6_10	3	3	C01		6	3	C01	d
3	D20-Sample01	F02	6	2	sample1	10	left	bottom	inner	3_6	3_6_10	3	3	C02		6	3	C02	d
3	D20-Sample02	F03	6	3	sample2	10	left	bottom	inner	3_6	3_6_10	3	3	C03		6	3	C03	d
3	D20-Sample03	F04	6	4	sample3	10	left	bottom	inner	3_6	3_6_10	3	3	C04		6	3	C04	d
3	D20-Sample04	F05	6	5	sample4	10	left	bottom	inner	3_6	3_6_10	3	3	C05		6	3	C05	d
3	D20-Sample05	F06	6	6	sample5	10	left	bottom	inner	3_6	3_6_10	3	3	C06		6	3	C06	d
3	D20-Sample06	F07	6	7	sample6	10	right	bottom	inner	3_6	3_6_10	3	3	C07		6	3	C07	d
3	D20-Sample07	F08	6	8	sample7	10	right	bottom	inner	3_6	3_6_10	3	3	C08		6	3	C08	d
3	D20-Sample08	F09	6	9	sample8	10	right	bottom	inner	3_6	3_6_10	3	3	C09		6	3	C09	d
3	D20-Sample09	F10	6	10	sample9	10	right	bottom	inner	3_6	3_6_10	3	3	C10		6	3	C10	d
3	D20-Ctrl	F11	6	11	ctrl	10	right	bottom	inner	3_6	3_6_10	3	3	C11		6	3	C11	d
3	D20-Ctrl	F12	6	12	ctrl	10	right	bottom	outer	3_6	3_6_10	3	3	C12		6	3	C12	d
3	D20-Ctrl	G01	7	1	ctrl	10	left	bottom	outer	3_7	3_7_10	2	2	B01		4	2	B01	d
3	D20-Sample01	G02	7	2	sample1	10	left	bottom	inner	3_7	3_7_10	2	2	B02		4	2	B02	d
3	D20-Sample02	G03	7	3	sample2	10	left	bottom	inner	3_7	3_7_10	2	2	B03		4	2	B03	d
3	D20-Sample03	G04	7	4	sample3	10	left	bottom	inner	3_7	3_7_10	2	2	B04		4	2	B04	d
3	D20-Sample04	G05	7	5	sample4	10	left	bottom	inner	3_7	3_7_10	2	2	B05		4	2	B05	d
3	D20-Sample05	G06	7	6	sample5	10	left	bottom	inner	3_7	3_7_10	2	2	B06		4	2	B06	d
3	D20-Sample06	G07	7	7	sample6	10	right	bottom	inner	3_7	3_7_10	2	2	B07		4	2	B07	d
3	D20-Sample07	G08	7	8	sample7	10	right	bottom	inner	3_7	3_7_10	2	2	B08		4	2	B08	d
3	D20-Sample08	G09	7	9	sample8	10	right	bottom	inner	3_7	3_7_10	2	2	B09		4	2	B09	d
3	D20-Sample09	G10	7	10	sample9	10	right	bottom	inner	3_7	3_7_10	2	2	B10		4	2	B10	d
3	D20-Ctrl	G11	7	11	ctrl	10	right	bottom	inner	3_7	3_7_10	2	2	B11		4	2	B11	d
3	D20-Ctrl	G12	7	12	ctrl	10	right	bottom	outer	3_7	3_7_10	2	2	B12		4	2	B12	d
4	Ctrl	B01	2	1	ctrl	0	left	top	outer	4_2	4_2_0					5	2	B01
4	Sample01	B02	2	2	sample1	0	left	top	inner	4_2	4_2_0					5	2	B02
4	Sample02	B03	2	3	sample2	0	left	top	inner	4_2	4_2_0					5	2	B03
4	Sample03	B04	2	4	sample3	0	left	top	inner	4_2	4_2_0					5	2	B04
4	Sample04	B05	2	5	sample4	0	left	top	inner	4_2	4_2_0					5	2	B05
4	Sample05	B06	2	6	sample5	0	left	top	inner	4_2	4_2_0					5	2	B06
4	Sample06	B07	2	7	sample6	0	right	top	inner	4_2	4_2_0					5	2	B07
4	Sample07	B08	2	8	sample7	0	right	top	inner	4_2	4_2_0					5	2	B08
4	Sample08	B09	2	9	sample8	0	right	top	inner	4_2	4_2_0					5	2	B09
4	Sample09	B10	2	10	sample9	0	right	top	inner	4_2	4_2_0					5	2	B10
4	Ctrl	B11	2	11	ctrl	0	right	top	inner	4_2	4_2_0					5	2	B11
4	Ctrl	B12	2	12	ctrl	0	right	top	outer	4_2	4_2_0					5	2	B12
4	Ctrl	C01	3	1	ctrl	0	left	top	outer	4_3	4_3_0					4	3	C01
4	Sample01	C02	3	2	sample1	0	left	top	inner	4_3	4_3_0					4	3	C02
4	Sample02	C03	3	3	sample2	0	left	top	inner	4_3	4_3_0					4	3	C03
4	Sample03	C04	3	4	sample3	0	left	top	inner	4_3	4_3_0					4	3	C04
4	Sample04	C05	3	5	sample4	0	left	top	inner	4_3	4_3_0					4	3	C05
4	Sample05	C06	3	6	sample5	0	left	top	inner	4_3	4_3_0					4	3	C06
4	Sample06	C07	3	7	sample6	0	right	top	inner	4_3	4_3_0					4	3	C07
4	Sample07	C08	3	8	sample7	0	right	top	inner	4_3	4_3_0					4	3	C08
4	Sample08	C09	3	9	sample8	0	right	top	inner	4_3	4_3_0					4	3	C09
4	Sample09	C10	3	10	sample9	0	right	top	inner	4_3	4_3_0					4	3	C10
4	Ctrl	C11	3	11	ctrl	0	right	top	inner	4_3	4_3_0					4	3	C11
4	Ctrl	C12	3	12	ctrl	0	right	top	outer	4_3	4_3_0					4	3	C12
4	Ctrl	D01	4	1	ctrl	0	left	top	outer	4_4	4_4_0					6	4	D01
4	Sample01	D02	4	2	sample1	0	left	top	inner	4_4	4_4_0					6	4	D02
4	Sample02	D03	4	3	sample2	0	left	top	inner	4_4	4_4_0					6	4	D03
4	Sample03	D04	4	4	sample3	0	left	top	inner	4_4	4_4_0					6	4	D04
4	Sample04	D05	4	5	sample4	0	left	top	inner	4_4	4_4_0					6	4	D05
4	Sample05	D06	4	6	sample5	0	left	top	inner	4_4	4_4_0					6	4	D06
4	Sample06	D07	4	7	sample6	0	right	top	inner	4_4	4_4_0					6	4	D07
4	Sample07	D08	4	8	sample7	0	right	top	inner	4_4	4_4_0					6	4	D08
4	Sample08	D09	4	9	sample8	0	right	top	inner	4_4	4_4_0					6	4	D09
4	Sample09	D10	4	10	sample9	0	right	top	inner	4_4	4_4_0					6	4	D10
4	Ctrl	D11	4	11	ctrl	0	right	top	inner	4_4	4_4_0					6	4	D11
4	Ctrl	D12	4	12	ctrl	0	right	top	outer	4_4	4_4_0					6	4	D12
4	D20-Ctrl	E01	5	1	ctrl	10	left	bottom	outer	4_5	4_5_10					6	4	D01
4	D20-Sample01	E02	5	2	sample1	10	left	bottom	inner	4_5	4_5_10					6	4	D02
4	D20-Sample02	E03	5	3	sample2	10	left	bottom	inner	4_5	4_5_10					6	4	D03
4	D20-Sample03	E04	5	4	sample3	10	left	bottom	inner	4_5	4_5_10					6	4	D04
4	D20-Sample04	E05	5	5	sample4	10	left	bottom	inner	4_5	4_5_10					6	4	D05
4	D20-Sample05	E06	5	6	sample5	10	left	bottom	inner	4_5	4_5_10					6	4	D06
4	D20-Sample06	E07	5	7	sample6	10	right	bottom	inner	4_5	4_5_10					6	4	D07
4	D20-Sample07	E08	5	8	sample7	10	right	bottom	inner	4_5	4_5_10					6	4	D08
4	D20-Sample08	E09	5	9	sample8	10	right	bottom	inner	4_5	4_5_10					6	4	D09
4	D20-Sample09	E10	5	10	sample9	10	right	bottom	inner	4_5	4_5_10					6	4	D10
4	D20-Ctrl	E11	5	11	ctrl	10	right	bottom	inner	4_5	4_5_10					6	4	D11
4	D20-Ctrl	E12	5	12	ctrl	10	right	bottom	outer	4_5	4_5_10					6	4	D12
4	D20-Ctrl	F01	6	1	ctrl	10	left	bottom	outer	4_6	4_6_10					4	3	C01
4	D20-Sample01	F02	6	2	sample1	10	left	bottom	inner	4_6	4_6_10					4	3	C02
4	D20-Sample02	F03	6	3	sample2	10	left	bottom	inner	4_6	4_6_10					4	3	C03
4	D20-Sample03	F04	6	4	sample3	10	left	bottom	inner	4_6	4_6_10					4	3	C04
4	D20-Sample04	F05	6	5	sample4	10	left	bottom	inner	4_6	4_6_10					4	3	C05
4	D20-Sample05	F06	6	6	sample5	10	left	bottom	inner	4_6	4_6_10					4	3	C06
4	D20-Sample06	F07	6	7	sample6	10	right	bottom	inner	4_6	4_6_10					4	3	C07
4	D20-Sample07	F08	6	8	sample7	10	right	bottom	inner	4_6	4_6_10					4	3	C08
4	D20-Sample08	F09	6	9	sample8	10	right	bottom	inner	4_6	4_6_10					4	3	C09
4	D20-Sample09	F10	6	10	sample9	10	right	bottom	inner	4_6	4_6_10					4	3	C10
4	D20-Ctrl	F11	6	11	ctrl	10	right	bottom	inner	4_6	4_6_10					4	3	C11
4	D20-Ctrl	F12	6	12	ctrl	10	right	bottom	outer	4_6	4_6_10					4	3	C12
4	D20-Ctrl	G01	7	1	ctrl	10	left	bottom	outer	4_7	4_7_10					5	2	B01
4	D20-Sample01	G02	7	2	sample1	10	left	bottom	inner	4_7	4_7_10					5	2	B02
4	D20-Sample02	G03	7	3	sample2	10	left	bottom	inner	4_7	4_7_10					5	2	B03
4	D20-Sample03	G04	7	4	sample3	10	left	bottom	inner	4_7	4_7_10					5	2	B04
4	D20-Sample04	G05	7	5	sample4	10	left	bottom	inner	4_7	4_7_10					5	2	B05
4	D20-Sample05	G06	7	6	sample5	10	left	bottom	inner	4_7	4_7_10					5	2	B06
4	D20-Sample06	G07	7	7	sample6	10	right	bottom	inner	4_7	4_7_10					5	2	B07
4	D20-Sample07	G08	7	8	sample7	10	right	bottom	inner	4_7	4_7_10					5	2	B08
4	D20-Sample08	G09	7	9	sample8	10	right	bottom	inner	4_7	4_7_10					5	2	B09
4	D20-Sample09	G10	7	10	sample9	10	right	bottom	inner	4_7	4_7_10					5	2	B10
4	D20-Ctrl	G11	7	11	ctrl	10	right	bottom	inner	4_7	4_7_10					5	2	B11
4	D20-Ctrl	G12	7	12	ctrl	10	right	bottom	outer	4_7	4_7_10					5	2	B12
5	Ctrl	B01	2	1	ctrl	0	left	top	outer	5_2	5_2_0					6	2	B01
5	Sample01	B02	2	2	sample1	0	left	top	inner	5_2	5_2_0					6	2	B02
5	Sample02	B03	2	3	sample2	0	left	top	inner	5_2	5_2_0					6	2	B03
5	Sample03	B04	2	4	sample3	0	left	top	inner	5_2	5_2_0					6	2	B04
5	Sample04	B05	2	5	sample4	0	left	top	inner	5_2	5_2_0					6	2	B05
5	Sample05	B06	2	6	sample5	0	left	top	inner	5_2	5_2_0					6	2	B06
5	Sample06	B07	2	7	sample6	0	right	top	inner	5_2	5_2_0					6	2	B07
5	Sample07	B08	2	8	sample7	0	right	top	inner	5_2	5_2_0					6	2	B08
5	Sample08	B09	2	9	sample8	0	right	top	inner	5_2	5_2_0					6	2	B09
5	Sample09	B10	2	10	sample9	0	right	top	inner	5_2	5_2_0					6	2	B10
5	Ctrl	B11	2	11	ctrl	0	right	top	inner	5_2	5_2_0					6	2	B11
5	Ctrl	B12	2	12	ctrl	0	right	top	outer	5_2	5_2_0					6	2	B12
5	Ctrl	C01	3	1	ctrl	0	left	top	outer	5_3	5_3_0					5	2	C01
5	Sample01	C02	3	2	sample1	0	left	top	inner	5_3	5_3_0					5	2	C02
5	Sample02	C03	3	3	sample2	0	left	top	inner	5_3	5_3_0					5	2	C03
5	Sample03	C04	3	4	sample3	0	left	top	inner	5_3	5_3_0					5	2	C04
5	Sample04	C05	3	5	sample4	0	left	top	inner	5_3	5_3_0					5	2	C05
5	Sample05	C06	3	6	sample5	0	left	top	inner	5_3	5_3_0					5	2	C06
5	Sample06	C07	3	7	sample6	0	right	top	inner	5_3	5_3_0					5	2	C07
5	Sample07	C08	3	8	sample7	0	right	top	inner	5_3	5_3_0					5	2	C08
5	Sample08	C09	3	9	sample8	0	right	top	inner	5_3	5_3_0					5	2	C09
5	Sample09	C10	3	10	sample9	0	right	top	inner	5_3	5_3_0					5	2	C10
5	Ctrl	C11	3	11	ctrl	0	right	top	inner	5_3	5_3_0					5	2	C11
5	Ctrl	C12	3	12	ctrl	0	right	top	outer	5_3	5_3_0					5	2	C12
5	Ctrl	D01	4	1	ctrl	0	left	top	outer	5_4	5_4_0					4	4	D01
5	Sample01	D02	4	2	sample1	0	left	top	inner	5_4	5_4_0					4	4	D02
5	Sample02	D03	4	3	sample2	0	left	top	inner	5_4	5_4_0					4	4	D03
5	Sample03	D04	4	4	sample3	0	left	top	inner	5_4	5_4_0					4	4	D04
5	Sample04	D05	4	5	sample4	0	left	top	inner	5_4	5_4_0					4	4	D05
5	Sample05	D06	4	6	sample5	0	left	top	inner	5_4	5_4_0					4	4	D06
5	Sample06	D07	4	7	sample6	0	right	top	inner	5_4	5_4_0					4	4	D07
5	Sample07	D08	4	8	sample7	0	right	top	inner	5_4	5_4_0					4	4	D08
5	Sample08	D09	4	9	sample8	0	right	top	inner	5_4	5_4_0					4	4	D09
5	Sample09	D10	4	10	sample9	0	right	top	inner	5_4	5_4_0					4	4	D10
5	Ctrl	D11	4	11	ctrl	0	right	top	inner	5_4	5_4_0					4	4	D11
5	Ctrl	D12	4	12	ctrl	0	right	top	outer	5_4	5_4_0					4	4	D12
5	D20-Ctrl	E01	5	1	ctrl	10	left	bottom	outer	5_5	5_5_10					4	4	D01
5	D20-Sample01	E02	5	2	sample1	10	left	bottom	inner	5_5	5_5_10					4	4	D02
5	D20-Sample02	E03	5	3	sample2	10	left	bottom	inner	5_5	5_5_10					4	4	D03
5	D20-Sample03	E04	5	4	sample3	10	left	bottom	inner	5_5	5_5_10					4	4	D04
5	D20-Sample04	E05	5	5	sample4	10	left	bottom	inner	5_5	5_5_10					4	4	D05
5	D20-Sample05	E06	5	6	sample5	10	left	bottom	inner	5_5	5_5_10					4	4	D06
5	D20-Sample06	E07	5	7	sample6	10	right	bottom	inner	5_5	5_5_10					4	4	D07
5	D20-Sample07	E08	5	8	sample7	10	right	bottom	inner	5_5	5_5_10					4	4	D08
5	D20-Sample08	E09	5	9	sample8	10	right	bottom	inner	5_5	5_5_10					4	4	D09
5	D20-Sample09	E10	5	10	sample9	10	right	bottom	inner	5_5	5_5_10					4	4	D10
5	D20-Ctrl	E11	5	11	ctrl	10	right	bottom	inner	5_5	5_5_10					4	4	D11
5	D20-Ctrl	E12	5	12	ctrl	10	right	bottom	outer	5_5	5_5_10					4	4	D12
5	D20-Ctrl	F01	6	1	ctrl	10	left	bottom	outer	5_6	5_6_10					5	3	C01
5	D20-Sample01	F02	6	2	sample1	10	left	bottom	inner	5_6	5_6_10					5	3	C02
5	D20-Sample02	F03	6	3	sample2	10	left	bottom	inner	5_6	5_6_10					5	3	C03
5	D20-Sample03	F04	6	4	sample3	10	left	bottom	inner	5_6	5_6_10					5	3	C04
5	D20-Sample04	F05	6	5	sample4	10	left	bottom	inner	5_6	5_6_10					5	3	C05
5	D20-Sample05	F06	6	6	sample5	10	left	bottom	inner	5_6	5_6_10					5	3	C06
5	D20-Sample06	F07	6	7	sample6	10	right	bottom	inner	5_6	5_6_10					5	3	C07
5	D20-Sample07	F08	6	8	sample7	10	right	bottom	inner	5_6	5_6_10					5	3	C08
5	D20-Sample08	F09	6	9	sample8	10	right	bottom	inner	5_6	5_6_10					5	3	C09
5	D20-Sample09	F10	6	10	sample9	10	right	bottom	inner	5_6	5_6_10					5	3	C10
5	D20-Ctrl	F11	6	11	ctrl	10	right	bottom	inner	5_6	5_6_10					5	3	C11
5	D20-Ctrl	F12	6	12	ctrl	10	right	bottom	outer	5_6	5_6_10					5	3	C12
5	D20-Ctrl	G01	7	1	ctrl	10	left	bottom	outer	5_7	5_7_10					6	2	B01
5	D20-Sample01	G02	7	2	sample1	10	left	bottom	inner	5_7	5_7_10					6	2	B02
5	D20-Sample02	G03	7	3	sample2	10	left	bottom	inner	5_7	5_7_10					6	2	B03
5	D20-Sample03	G04	7	4	sample3	10	left	bottom	inner	5_7	5_7_10					6	2	B04
5	D20-Sample04	G05	7	5	sample4	10	left	bottom	inner	5_7	5_7_10					6	2	B05
5	D20-Sample05	G06	7	6	sample5	10	left	bottom	inner	5_7	5_7_10					6	2	B06
5	D20-Sample06	G07	7	7	sample6	10	right	bottom	inner	5_7	5_7_10					6	2	B07
5	D20-Sample07	G08	7	8	sample7	10	right	bottom	inner	5_7	5_7_10					6	2	B08
5	D20-Sample08	G09	7	9	sample8	10	right	bottom	inner	5_7	5_7_10					6	2	B09
5	D20-Sample09	G10	7	10	sample9	10	right	bottom	inner	5_7	5_7_10					6	2	B10
5	D20-Ctrl	G11	7	11	ctrl	10	right	bottom	inner	5_7	5_7_10					6	2	B11
5	D20-Ctrl	G12	7	12	ctrl	10	right	bottom	outer	5_7	5_7_10					6	2	B12
6	Ctrl	B01	2	1	ctrl	0	left	top	outer	6_2	6_2_0					6	7	G01
6	Sample01	B02	2	2	sample1	0	left	top	inner	6_2	6_2_0					6	7	G02
6	Sample02	B03	2	3	sample2	0	left	top	inner	6_2	6_2_0					6	7	G03
6	Sample03	B04	2	4	sample3	0	left	top	inner	6_2	6_2_0					6	7	G04
6	Sample04	B05	2	5	sample4	0	left	top	inner	6_2	6_2_0					6	7	G05
6	Sample05	B06	2	6	sample5	0	left	top	inner	6_2	6_2_0					6	7	G06
6	Sample06	B07	2	7	sample6	0	right	top	inner	6_2	6_2_0					6	7	G07
6	Sample07	B08	2	8	sample7	0	right	top	inner	6_2	6_2_0					6	7	G08
6	Sample08	B09	2	9	sample8	0	right	top	inner	6_2	6_2_0					6	7	G09
6	Sample09	B10	2	10	sample9	0	right	top	inner	6_2	6_2_0					6	7	G10
6	Ctrl	B11	2	11	ctrl	0	right	top	inner	6_2	6_2_0					6	7	G11
6	Ctrl	B12	2	12	ctrl	0	right	top	outer	6_2	6_2_0					6	7	G12
6	Ctrl	C01	3	1	ctrl	0	left	top	outer	6_3	6_3_0					5	6	F01
6	Sample01	C02	3	2	sample1	0	left	top	inner	6_3	6_3_0					5	6	F02
6	Sample02	C03	3	3	sample2	0	left	top	inner	6_3	6_3_0					5	6	F03
6	Sample03	C04	3	4	sample3	0	left	top	inner	6_3	6_3_0					5	6	F04
6	Sample04	C05	3	5	sample4	0	left	top	inner	6_3	6_3_0					5	6	F05
6	Sample05	C06	3	6	sample5	0	left	top	inner	6_3	6_3_0					5	6	F06
6	Sample06	C07	3	7	sample6	0	right	top	inner	6_3	6_3_0					5	6	F07
6	Sample07	C08	3	8	sample7	0	right	top	inner	6_3	6_3_0					5	6	F08
6	Sample08	C09	3	9	sample8	0	right	top	inner	6_3	6_3_0					5	6	F09
6	Sample09	C10	3	10	sample9	0	right	top	inner	6_3	6_3_0					5	6	F10
6	Ctrl	C11	3	11	ctrl	0	right	top	inner	6_3	6_3_0					5	6	F11
6	Ctrl	C12	3	12	ctrl	0	right	top	outer	6_3	6_3_0					5	6	F12
6	Ctrl	D01	4	1	ctrl	0	left	top	outer	6_4	6_4_0					4	5	E01
6	Sample01	D02	4	2	sample1	0	left	top	inner	6_4	6_4_0					4	5	E02
6	Sample02	D03	4	3	sample2	0	left	top	inner	6_4	6_4_0					4	5	E03
6	Sample03	D04	4	4	sample3	0	left	top	inner	6_4	6_4_0					4	5	E04
6	Sample04	D05	4	5	sample4	0	left	top	inner	6_4	6_4_0					4	5	E05
6	Sample05	D06	4	6	sample5	0	left	top	inner	6_4	6_4_0					4	5	E06
6	Sample06	D07	4	7	sample6	0	right	top	inner	6_4	6_4_0					4	5	E07
6	Sample07	D08	4	8	sample7	0	right	top	inner	6_4	6_4_0					4	5	E08
6	Sample08	D09	4	9	sample8	0	right	top	inner	6_4	6_4_0					4	5	E09
6	Sample09	D10	4	10	sample9	0	right	top	inner	6_4	6_4_0					4	5	E10
6	Ctrl	D11	4	11	ctrl	0	right	top	inner	6_4	6_4_0					4	5	E11
6	Ctrl	D12	4	12	ctrl	0	right	top	outer	6_4	6_4_0					4	5	E12
6	D20-Ctrl	E01	5	1	ctrl	10	left	bottom	outer	6_5	6_5_10					4	5	E01
6	D20-Sample01	E02	5	2	sample1	10	left	bottom	inner	6_5	6_5_10					4	5	E02
6	D20-Sample02	E03	5	3	sample2	10	left	bottom	inner	6_5	6_5_10					4	5	E03
6	D20-Sample03	E04	5	4	sample3	10	left	bottom	inner	6_5	6_5_10					4	5	E04
6	D20-Sample04	E05	5	5	sample4	10	left	bottom	inner	6_5	6_5_10					4	5	E05
6	D20-Sample05	E06	5	6	sample5	10	left	bottom	inner	6_5	6_5_10					4	5	E06
6	D20-Sample06	E07	5	7	sample6	10	right	bottom	inner	6_5	6_5_10					4	5	E07
6	D20-Sample07	E08	5	8	sample7	10	right	bottom	inner	6_5	6_5_10					4	5	E08
6	D20-Sample08	E09	5	9	sample8	10	right	bottom	inner	6_5	6_5_10					4	5	E09
6	D20-Sample09	E10	5	10	sample9	10	right	bottom	inner	6_5	6_5_10					4	5	E10
6	D20-Ctrl	E11	5	11	ctrl	10	right	bottom	inner	6_5	6_5_10					4	5	E11
6	D20-Ctrl	E12	5	12	ctrl	10	right	bottom	outer	6_5	6_5_10					4	5	E12
6	D20-Ctrl	F01	6	1	ctrl	10	left	bottom	outer	6_6	6_6_10					5	6	F01
6	D20-Sample01	F02	6	2	sample1	10	left	bottom	inner	6_6	6_6_10					5	6	F02
6	D20-Sample02	F03	6	3	sample2	10	left	bottom	inner	6_6	6_6_10					5	6	F03
6	D20-Sample03	F04	6	4	sample3	10	left	bottom	inner	6_6	6_6_10					5	6	F04
6	D20-Sample04	F05	6	5	sample4	10	left	bottom	inner	6_6	6_6_10					5	6	F05
6	D20-Sample05	F06	6	6	sample5	10	left	bottom	inner	6_6	6_6_10					5	6	F06
6	D20-Sample06	F07	6	7	sample6	10	right	bottom	inner	6_6	6_6_10					5	6	F07
6	D20-Sample07	F08	6	8	sample7	10	right	bottom	inner	6_6	6_6_10					5	6	F08
6	D20-Sample08	F09	6	9	sample8	10	right	bottom	inner	6_6	6_6_10					5	6	F09
6	D20-Sample09	F10	6	10	sample9	10	right	bottom	inner	6_6	6_6_10					5	6	F10
6	D20-Ctrl	F11	6	11	ctrl	10	right	bottom	inner	6_6	6_6_10					5	6	F11
6	D20-Ctrl	F12	6	12	ctrl	10	right	bottom	outer	6_6	6_6_10					5	6	F12
6	D20-Ctrl	G01	7	1	ctrl	10	left	bottom	outer	6_7	6_7_10					6	7	G01
6	D20-Sample01	G02	7	2	sample1	10	left	bottom	inner	6_7	6_7_10					6	7	G02
6	D20-Sample02	G03	7	3	sample2	10	left	bottom	inner	6_7	6_7_10					6	7	G03
6	D20-Sample03	G04	7	4	sample3	10	left	bottom	inner	6_7	6_7_10					6	7	G04
6	D20-Sample04	G05	7	5	sample4	10	left	bottom	inner	6_7	6_7_10					6	7	G05
6	D20-Sample05	G06	7	6	sample5	10	left	bottom	inner	6_7	6_7_10					6	7	G06
6	D20-Sample06	G07	7	7	sample6	10	right	bottom	inner	6_7	6_7_10					6	7	G07
6	D20-Sample07	G08	7	8	sample7	10	right	bottom	inner	6_7	6_7_10					6	7	G08
6	D20-Sample08	G09	7	9	sample8	10	right	bottom	inner	6_7	6_7_10					6	7	G09
6	D20-Sample09	G10	7	10	sample9	10	right	bottom	inner	6_7	6_7_10					6	7	G10
6	D20-Ctrl	G11	7	11	ctrl	10	right	bottom	inner	6_7	6_7_10					6	7	G11
6	D20-Ctrl	G12	7	12	ctrl	10	right	bottom	outer	6_7	6_7_10					6	7	G12
7	Ctrl	B01	2	1	ctrl	0	left	top	outer	7_2	7_2_0	3	7	G01		5	7	G01	d
7	Sample01	B02	2	2	sample1	0	left	top	inner	7_2	7_2_0	3	7	G02		5	7	G02	d
7	Sample02	B03	2	3	sample2	0	left	top	inner	7_2	7_2_0	3	7	G03		5	7	G03	d
7	Sample03	B04	2	4	sample3	0	left	top	inner	7_2	7_2_0	3	7	G04		5	7	G04	d
7	Sample04	B05	2	5	sample4	0	left	top	inner	7_2	7_2_0	3	7	G05		5	7	G05	d
7	Sample05	B06	2	6	sample5	0	left	top	inner	7_2	7_2_0	3	7	G06		5	7	G06	d
7	Sample06	B07	2	7	sample6	0	right	top	inner	7_2	7_2_0	3	7	G07		5	7	G07	d
7	Sample07	B08	2	8	sample7	0	right	top	inner	7_2	7_2_0	3	7	G08		5	7	G08	d
7	Sample08	B09	2	9	sample8	0	right	top	inner	7_2	7_2_0	3	7	G09		5	7	G09	d
7	Sample09	B10	2	10	sample9	0	right	top	inner	7_2	7_2_0	3	7	G10		5	7	G10	d
7	Ctrl	B11	2	11	ctrl	0	right	top	inner	7_2	7_2_0	3	7	G11		5	7	G11	d
7	Ctrl	B12	2	12	ctrl	0	right	top	outer	7_2	7_2_0	3	7	G12		5	7	G12	d
7	Ctrl	C01	3	1	ctrl	0	left	top	outer	7_3	7_3_0	2	6	F01		4	6	F01	d
7	Sample01	C02	3	2	sample1	0	left	top	inner	7_3	7_3_0	2	6	F02		4	6	F02	d
7	Sample02	C03	3	3	sample2	0	left	top	inner	7_3	7_3_0	2	6	F03		4	6	F03	d
7	Sample03	C04	3	4	sample3	0	left	top	inner	7_3	7_3_0	2	6	F04		4	6	F04	d
7	Sample04	C05	3	5	sample4	0	left	top	inner	7_3	7_3_0	2	6	F05		4	6	F05	d
7	Sample05	C06	3	6	sample5	0	left	top	inner	7_3	7_3_0	2	6	F06		4	6	F06	d
7	Sample06	C07	3	7	sample6	0	right	top	inner	7_3	7_3_0	2	6	F07		4	6	F07	d
7	Sample07	C08	3	8	sample7	0	right	top	inner	7_3	7_3_0	2	6	F08		4	6	F08	d
7	Sample08	C09	3	9	sample8	0	right	top	inner	7_3	7_3_0	2	6	F09		4	6	F09	d
7	Sample09	C10	3	10	sample9	0	right	top	inner	7_3	7_3_0	2	6	F10		4	6	F10	d
7	Ctrl	C11	3	11	ctrl	0	right	top	inner	7_3	7_3_0	2	6	F11		4	6	F11	d
7	Ctrl	C12	3	12	ctrl	0	right	top	outer	7_3	7_3_0	2	6	F12		4	6	F12	d
7	Ctrl	D01	4	1	ctrl	0	left	top	outer	7_4	7_4_0	1	5	E01		6	5	E01	d
7	Sample01	D02	4	2	sample1	0	left	top	inner	7_4	7_4_0	1	5	E02		6	5	E02	d
7	Sample02	D03	4	3	sample2	0	left	top	inner	7_4	7_4_0	1	5	E03		6	5	E03	d
7	Sample03	D04	4	4	sample3	0	left	top	inner	7_4	7_4_0	1	5	E04		6	5	E04	d
7	Sample04	D05	4	5	sample4	0	left	top	inner	7_4	7_4_0	1	5	E05		6	5	E05	d
7	Sample05	D06	4	6	sample5	0	left	top	inner	7_4	7_4_0	1	5	E06		6	5	E06	d
7	Sample06	D07	4	7	sample6	0	right	top	inner	7_4	7_4_0	1	5	E07		6	5	E07	d
7	Sample07	D08	4	8	sample7	0	right	top	inner	7_4	7_4_0	1	5	E08		6	5	E08	d
7	Sample08	D09	4	9	sample8	0	right	top	inner	7_4	7_4_0	1	5	E09		6	5	E09	d
7	Sample09	D10	4	10	sample9	0	right	top	inner	7_4	7_4_0	1	5	E10		6	5	E10	d
7	Ctrl	D11	4	11	ctrl	0	right	top	inner	7_4	7_4_0	1	5	E11		6	5	E11	d
7	Ctrl	D12	4	12	ctrl	0	right	top	outer	7_4	7_4_0	1	5	E12		6	5	E12	d
7	D20-Ctrl	E01	5	1	ctrl	10	left	bottom	outer	7_5	7_5_10	1	5	E01		6	5	E01	d
7	D20-Sample01	E02	5	2	sample1	10	left	bottom	inner	7_5	7_5_10	1	5	E02		6	5	E02	d
7	D20-Sample02	E03	5	3	sample2	10	left	bottom	inner	7_5	7_5_10	1	5	E03		6	5	E03	d
7	D20-Sample03	E04	5	4	sample3	10	left	bottom	inner	7_5	7_5_10	1	5	E04		6	5	E04	d
7	D20-Sample04	E05	5	5	sample4	10	left	bottom	inner	7_5	7_5_10	1	5	E05		6	5	E05	d
7	D20-Sample05	E06	5	6	sample5	10	left	bottom	inner	7_5	7_5_10	1	5	E06		6	5	E06	d
7	D20-Sample06	E07	5	7	sample6	10	right	bottom	inner	7_5	7_5_10	1	5	E07		6	5	E07	d
7	D20-Sample07	E08	5	8	sample7	10	right	bottom	inner	7_5	7_5_10	1	5	E08		6	5	E08	d
7	D20-Sample08	E09	5	9	sample8	10	right	bottom	inner	7_5	7_5_10	1	5	E09		6	5	E09	d
7	D20-Sample09	E10	5	10	sample9	10	right	bottom	inner	7_5	7_5_10	1	5	E10		6	5	E10	d
7	D20-Ctrl	E11	5	11	ctrl	10	right	bottom	inner	7_5	7_5_10	1	5	E11		6	5	E11	d
7	D20-Ctrl	E12	5	12	ctrl	10	right	bottom	outer	7_5	7_5_10	1	5	E12		6	5	E12	d
7	D20-Ctrl	F01	6	1	ctrl	10	left	bottom	outer	7_6	7_6_10	2	6	F01		4	6	F01	d
7	D20-Sample01	F02	6	2	sample1	10	left	bottom	inner	7_6	7_6_10	2	6	F02		4	6	F02	d
7	D20-Sample02	F03	6	3	sample2	10	left	bottom	inner	7_6	7_6_10	2	6	F03		4	6	F03	d
7	D20-Sample03	F04	6	4	sample3	10	left	bottom	inner	7_6	7_6_10	2	6	F04		4	6	F04	d
7	D20-Sample04	F05	6	5	sample4	10	left	bottom	inner	7_6	7_6_10	2	6	F05		4	6	F05	d
7	D20-Sample05	F06	6	6	sample5	10	left	bottom	inner	7_6	7_6_10	2	6	F06		4	6	F06	d
7	D20-Sample06	F07	6	7	sample6	10	right	bottom	inner	7_6	7_6_10	2	6	F07		4	6	F07	d
7	D20-Sample07	F08	6	8	sample7	10	right	bottom	inner	7_6	7_6_10	2	6	F08		4	6	F08	d
7	D20-Sample08	F09	6	9	sample8	10	right	bottom	inner	7_6	7_6_10	2	6	F09		4	6	F09	d
7	D20-Sample09	F10	6	10	sample9	10	right	bottom	inner	7_6	7_6_10	2	6	F10		4	6	F10	d
7	D20-Ctrl	F11	6	11	ctrl	10	right	bottom	inner	7_6	7_6_10	2	6	F11		4	6	F11	d
7	D20-Ctrl	F12	6	12	ctrl	10	right	bottom	outer	7_6	7_6_10	2	6	F12		4	6	F12	d
7	D20-Ctrl	G01	7	1	ctrl	10	left	bottom	outer	7_7	7_7_10	3	7	G01		5	7	G01	d
7	D20-Sample01	G02	7	2	sample1	10	left	bottom	inner	7_7	7_7_10	3	7	G02		5	7	G02	d
7	D20-Sample02	G03	7	3	sample2	10	left	bottom	inner	7_7	7_7_10	3	7	G03		5	7	G03	d
7	D20-Sample03	G04	7	4	sample3	10	left	bottom	inner	7_7	7_7_10	3	7	G04		5	7	G04	d
7	D20-Sample04	G05	7	5	sample4	10	left	bottom	inner	7_7	7_7_10	3	7	G05		5	7	G05	d
7	D20-Sample05	G06	7	6	sample5	10	left	bottom	inner	7_7	7_7_10	3	7	G06		5	7	G06	d
7	D20-Sample06	G07	7	7	sample6	10	right	bottom	inner	7_7	7_7_10	3	7	G07		5	7	G07	d
7	D20-Sample07	G08	7	8	sample7	10	right	bottom	inner	7_7	7_7_10	3	7	G08		5	7	G08	d
7	D20-Sample08	G09	7	9	sample8	10	right	bottom	inner	7_7	7_7_10	3	7	G09		5	7	G09	d
7	D20-Sample09	G10	7	10	sample9	10	right	bottom	inner	7_7	7_7_10	3	7	G10		5	7	G10	d
7	D20-Ctrl	G11	7	11	ctrl	10	right	bottom	inner	7_7	7_7_10	3	7	G11		5	7	G11	d
7	D20-Ctrl	G12	7	12	ctrl	10	right	bottom	outer	7_7	7_7_10	3	7	G12		5	7	G12	d
8	Ctrl	B01	2	1	ctrl	0	left	top	outer	8_2	8_2_0	2	7	G01		4	7	G01	d
8	Sample01	B02	2	2	sample1	0	left	top	inner	8_2	8_2_0	2	7	G02		4	7	G02	d
8	Sample02	B03	2	3	sample2	0	left	top	inner	8_2	8_2_0	2	7	G03		4	7	G03	d
8	Sample03	B04	2	4	sample3	0	left	top	inner	8_2	8_2_0	2	7	G04		4	7	G04	d
8	Sample04	B05	2	5	sample4	0	left	top	inner	8_2	8_2_0	2	7	G05		4	7	G05	d
8	Sample05	B06	2	6	sample5	0	left	top	inner	8_2	8_2_0	2	7	G06		4	7	G06	d
8	Sample06	B07	2	7	sample6	0	right	top	inner	8_2	8_2_0	2	7	G07		4	7	G07	d
8	Sample07	B08	2	8	sample7	0	right	top	inner	8_2	8_2_0	2	7	G08		4	7	G08	d
8	Sample08	B09	2	9	sample8	0	right	top	inner	8_2	8_2_0	2	7	G09		4	7	G09	d
8	Sample09	B10	2	10	sample9	0	right	top	inner	8_2	8_2_0	2	7	G10		4	7	G10	d
8	Ctrl	B11	2	11	ctrl	0	right	top	inner	8_2	8_2_0	2	7	G11		4	7	G11	d
8	Ctrl	B12	2	12	ctrl	0	right	top	outer	8_2	8_2_0	2	7	G12		4	7	G12	d
8	Ctrl	C01	3	1	ctrl	0	left	top	outer	8_3	8_3_0	1	6	F01		6	6	F01	d
8	Sample01	C02	3	2	sample1	0	left	top	inner	8_3	8_3_0	1	6	F02		6	6	F02	d
8	Sample02	C03	3	3	sample2	0	left	top	inner	8_3	8_3_0	1	6	F03		6	6	F03	d
8	Sample03	C04	3	4	sample3	0	left	top	inner	8_3	8_3_0	1	6	F04		6	6	F04	d
8	Sample04	C05	3	5	sample4	0	left	top	inner	8_3	8_3_0	1	6	F05		6	6	F05	d
8	Sample05	C06	3	6	sample5	0	left	top	inner	8_3	8_3_0	1	6	F06		6	6	F06	d
8	Sample06	C07	3	7	sample6	0	right	top	inner	8_3	8_3_0	1	6	F07		6	6	F07	d
8	Sample07	C08	3	8	sample7	0	right	top	inner	8_3	8_3_0	1	6	F08		6	6	F08	d
8	Sample08	C09	3	9	sample8	0	right	top	inner	8_3	8_3_0	1	6	F09		6	6	F09	d
8	Sample09	C10	3	10	sample9	0	right	top	inner	8_3	8_3_0	1	6	F10		6	6	F10	d
8	Ctrl	C11	3	11	ctrl	0	right	top	inner	8_3	8_3_0	1	6	F11		6	6	F11	d
8	Ctrl	C12	3	12	ctrl	0	right	top	outer	8_3	8_3_0	1	6	F12		6	6	F12	d
8	Ctrl	D01	4	1	ctrl	0	left	top	outer	8_4	8_4_0	3	5	E01		5	5	E01	d
8	Sample01	D02	4	2	sample1	0	left	top	inner	8_4	8_4_0	3	5	E02		5	5	E02	d
8	Sample02	D03	4	3	sample2	0	left	top	inner	8_4	8_4_0	3	5	E03		5	5	E03	d
8	Sample03	D04	4	4	sample3	0	left	top	inner	8_4	8_4_0	3	5	E04		5	5	E04	d
8	Sample04	D05	4	5	sample4	0	left	top	inner	8_4	8_4_0	3	5	E05		5	5	E05	d
8	Sample05	D06	4	6	sample5	0	left	top	inner	8_4	8_4_0	3	5	E06		5	5	E06	d
8	Sample06	D07	4	7	sample6	0	right	top	inner	8_4	8_4_0	3	5	E07		5	5	E07	d
8	Sample07	D08	4	8	sample7	0	right	top	inner	8_4	8_4_0	3	5	E08		5	5	E08	d
8	Sample08	D09	4	9	sample8	0	right	top	inner	8_4	8_4_0	3	5	E09		5	5	E09	d
8	Sample09	D10	4	10	sample9	0	right	top	inner	8_4	8_4_0	3	5	E10		5	5	E10	d
8	Ctrl	D11	4	11	ctrl	0	right	top	inner	8_4	8_4_0	3	5	E11		5	5	E11	d
8	Ctrl	D12	4	12	ctrl	0	right	top	outer	8_4	8_4_0	3	5	E12		5	5	E12	d
8	D20-Ctrl	E01	5	1	ctrl	10	left	bottom	outer	8_5	8_5_10	3	5	E01		5	5	E01	d
8	D20-Sample01	E02	5	2	sample1	10	left	bottom	inner	8_5	8_5_10	3	5	E02		5	5	E02	d
8	D20-Sample02	E03	5	3	sample2	10	left	bottom	inner	8_5	8_5_10	3	5	E03		5	5	E03	d
8	D20-Sample03	E04	5	4	sample3	10	left	bottom	inner	8_5	8_5_10	3	5	E04		5	5	E04	d
8	D20-Sample04	E05	5	5	sample4	10	left	bottom	inner	8_5	8_5_10	3	5	E05		5	5	E05	d
8	D20-Sample05	E06	5	6	sample5	10	left	bottom	inner	8_5	8_5_10	3	5	E06		5	5	E06	d
8	D20-Sample06	E07	5	7	sample6	10	right	bottom	inner	8_5	8_5_10	3	5	E07		5	5	E07	d
8	D20-Sample07	E08	5	8	sample7	10	right	bottom	inner	8_5	8_5_10	3	5	E08		5	5	E08	d
8	D20-Sample08	E09	5	9	sample8	10	right	bottom	inner	8_5	8_5_10	3	5	E09		5	5	E09	d
8	D20-Sample09	E10	5	10	sample9	10	right	bottom	inner	8_5	8_5_10	3	5	E10		5	5	E10	d
8	D20-Ctrl	E11	5	11	ctrl	10	right	bottom	inner	8_5	8_5_10	3	5	E11		5	5	E11	d
8	D20-Ctrl	E12	5	12	ctrl	10	right	bottom	outer	8_5	8_5_10	3	5	E12		5	5	E12	d
8	D20-Ctrl	F01	6	1	ctrl	10	left	bottom	outer	8_6	8_6_10	1	6	F01		6	6	F01	d
8	D20-Sample01	F02	6	2	sample1	10	left	bottom	inner	8_6	8_6_10	1	6	F02		6	6	F02	d
8	D20-Sample02	F03	6	3	sample2	10	left	bottom	inner	8_6	8_6_10	1	6	F03		6	6	F03	d
8	D20-Sample03	F04	6	4	sample3	10	left	bottom	inner	8_6	8_6_10	1	6	F04		6	6	F04	d
8	D20-Sample04	F05	6	5	sample4	10	left	bottom	inner	8_6	8_6_10	1	6	F05		6	6	F05	d
8	D20-Sample05	F06	6	6	sample5	10	left	bottom	inner	8_6	8_6_10	1	6	F06		6	6	F06	d
8	D20-Sample06	F07	6	7	sample6	10	right	bottom	inner	8_6	8_6_10	1	6	F07		6	6	F07	d
8	D20-Sample07	F08	6	8	sample7	10	right	bottom	inner	8_6	8_6_10	1	6	F08		6	6	F08	d
8	D20-Sample08	F09	6	9	sample8	10	right	bottom	inner	8_6	8_6_10	1	6	F09		6	6	F09	d
8	D20-Sample09	F10	6	10	sample9	10	right	bottom	inner	8_6	8_6_10	1	6	F10		6	6	F10	d
8	D20-Ctrl	F11	6	11	ctrl	10	right	bottom	inner	8_6	8_6_10	1	6	F11		6	6	F11	d
8	D20-Ctrl	F12	6	12	ctrl	10	right	bottom	outer	8_6	8_6_10	1	6	F12		6	6	F12	d
8	D20-Ctrl	G01	7	1	ctrl	10	left	bottom	outer	8_7	8_7_10	2	7	G01		4	7	G01	d
8	D20-Sample01	G02	7	2	sample1	10	left	bottom	inner	8_7	8_7_10	2	7	G02		4	7	G02	d
8	D20-Sample02	G03	7	3	sample2	10	left	bottom	inner	8_7	8_7_10	2	7	G03		4	7	G03	d
8	D20-Sample03	G04	7	4	sample3	10	left	bottom	inner	8_7	8_7_10	2	7	G04		4	7	G04	d
8	D20-Sample04	G05	7	5	sample4	10	left	bottom	inner	8_7	8_7_10	2	7	G05		4	7	G05	d
8	D20-Sample05	G06	7	6	sample5	10	left	bottom	inner	8_7	8_7_10	2	7	G06		4	7	G06	d
8	D20-Sample06	G07	7	7	sample6	10	right	bottom	inner	8_7	8_7_10	2	7	G07		4	7	G07	d
8	D20-Sample07	G08	7	8	sample7	10	right	bottom	inner	8_7	8_7_10	2	7	G08		4	7	G08	d
8	D20-Sample08	G09	7	9	sample8	10	right	bottom	inner	8_7	8_7_10	2	7	G09		4	7	G09	d
8	D20-Sample09	G10	7	10	sample9	10	right	bottom	inner	8_7	8_7_10	2	7	G10		4	7	G10	d
8	D20-Ctrl	G11	7	11	ctrl	10	right	bottom	inner	8_7	8_7_10	2	7	G11		4	7	G11	d
8	D20-Ctrl	G12	7	12	ctrl	10	right	bottom	outer	8_7	8_7_10	2	7	G12		4	7	G12	d
9	Ctrl	B01	2	1	ctrl	0	left	top	outer	9_2	9_2_0	1	7	G01
9	Sample01	B02	2	2	sample1	0	left	top	inner	9_2	9_2_0	1	7	G02
9	Sample02	B03	2	3	sample2	0	left	top	inner	9_2	9_2_0	1	7	G03
9	Sample03	B04	2	4	sample3	0	left	top	inner	9_2	9_2_0	1	7	G04
9	Sample04	B05	2	5	sample4	0	left	top	inner	9_2	9_2_0	1	7	G05
9	Sample05	B06	2	6	sample5	0	left	top	inner	9_2	9_2_0	1	7	G06
9	Sample06	B07	2	7	sample6	0	right	top	inner	9_2	9_2_0	1	7	G07
9	Sample07	B08	2	8	sample7	0	right	top	inner	9_2	9_2_0	1	7	G08
9	Sample08	B09	2	9	sample8	0	right	top	inner	9_2	9_2_0	1	7	G09
9	Sample09	B10	2	10	sample9	0	right	top	inner	9_2	9_2_0	1	7	G10
9	Ctrl	B11	2	11	ctrl	0	right	top	inner	9_2	9_2_0	1	7	G11
9	Ctrl	B12	2	12	ctrl	0	right	top	outer	9_2	9_2_0	1	7	G12
9	Ctrl	C01	3	1	ctrl	0	left	top	outer	9_3	9_3_0	3	6	F01
9	Sample01	C02	3	2	sample1	0	left	top	inner	9_3	9_3_0	3	6	F02
9	Sample02	C03	3	3	sample2	0	left	top	inner	9_3	9_3_0	3	6	F03
9	Sample03	C04	3	4	sample3	0	left	top	inner	9_3	9_3_0	3	6	F04
9	Sample04	C05	3	5	sample4	0	left	top	inner	9_3	9_3_0	3	6	F05
9	Sample05	C06	3	6	sample5	0	left	top	inner	9_3	9_3_0	3	6	F06
9	Sample06	C07	3	7	sample6	0	right	top	inner	9_3	9_3_0	3	6	F07
9	Sample07	C08	3	8	sample7	0	right	top	inner	9_3	9_3_0	3	6	F08
9	Sample08	C09	3	9	sample8	0	right	top	inner	9_3	9_3_0	3	6	F09
9	Sample09	C10	3	10	sample9	0	right	top	inner	9_3	9_3_0	3	6	F10
9	Ctrl	C11	3	11	ctrl	0	right	top	inner	9_3	9_3_0	3	6	F11
9	Ctrl	C12	3	12	ctrl	0	right	top	outer	9_3	9_3_0	3	6	F12
9	Ctrl	D01	4	1	ctrl	0	left	top	outer	9_4	9_4_0	2	5	E01
9	Sample01	D02	4	2	sample1	0	left	top	inner	9_4	9_4_0	2	5	E02
9	Sample02	D03	4	3	sample2	0	left	top	inner	9_4	9_4_0	2	5	E03
9	Sample03	D04	4	4	sample3	0	left	top	inner	9_4	9_4_0	2	5	E04
9	Sample04	D05	4	5	sample4	0	left	top	inner	9_4	9_4_0	2	5	E05
9	Sample05	D06	4	6	sample5	0	left	top	inner	9_4	9_4_0	2	5	E06
9	Sample06	D07	4	7	sample6	0	right	top	inner	9_4	9_4_0	2	5	E07
9	Sample07	D08	4	8	sample7	0	right	top	inner	9_4	9_4_0	2	5	E08
9	Sample08	D09	4	9	sample8	0	right	top	inner	9_4	9_4_0	2	5	E09
9	Sample09	D10	4	10	sample9	0	right	top	inner	9_4	9_4_0	2	5	E10
9	Ctrl	D11	4	11	ctrl	0	right	top	inner	9_4	9_4_0	2	5	E11
9	Ctrl	D12	4	12	ctrl	0	right	top	outer	9_4	9_4_0	2	5	E12
9	D20-Ctrl	E01	5	1	ctrl	10	left	bottom	outer	9_5	9_5_10	2	5	E01
9	D20-Sample01	E02	5	2	sample1	10	left	bottom	inner	9_5	9_5_10	2	5	E02
9	D20-Sample02	E03	5	3	sample2	10	left	bottom	inner	9_5	9_5_10	2	5	E03
9	D20-Sample03	E04	5	4	sample3	10	left	bottom	inner	9_5	9_5_10	2	5	E04
9	D20-Sample04	E05	5	5	sample4	10	left	bottom	inner	9_5	9_5_10	2	5	E05
9	D20-Sample05	E06	5	6	sample5	10	left	bottom	inner	9_5	9_5_10	2	5	E06
9	D20-Sample06	E07	5	7	sample6	10	right	bottom	inner	9_5	9_5_10	2	5	E07
9	D20-Sample07	E08	5	8	sample7	10	right	bottom	inner	9_5	9_5_10	2	5	E08
9	D20-Sample08	E09	5	9	sample8	10	right	bottom	inner	9_5	9_5_10	2	5	E09
9	D20-Sample09	E10	5	10	sample9	10	right	bottom	inner	9_5	9_5_10	2	5	E10
9	D20-Ctrl	E11	5	11	ctrl	10	right	bottom	inner	9_5	9_5_10	2	5	E11
9	D20-Ctrl	E12	5	12	ctrl	10	right	bottom	outer	9_5	9_5_10	2	5	E12
9	D20-Ctrl	F01	6	1	ctrl	10	left	bottom	outer	9_6	9_6_10	3	6	F01
9	D20-Sample01	F02	6	2	sample1	10	left	bottom	inner	9_6	9_6_10	3	6	F02
9	D20-Sample02	F03	6	3	sample2	10	left	bottom	inner	9_6	9_6_10	3	6	F03
9	D20-Sample03	F04	6	4	sample3	10	left	bottom	inner	9_6	9_6_10	3	6	F04
9	D20-Sample04	F05	6	5	sample4	10	left	bottom	inner	9_6	9_6_10	3	6	F05
9	D20-Sample05	F06	6	6	sample5	10	left	bottom	inner	9_6	9_6_10	3	6	F06
9	D20-Sample06	F07	6	7	sample6	10	right	bottom	inner	9_6	9_6_10	3	6	F07
9	D20-Sample07	F08	6	8	sample7	10	right	bottom	inner	9_6	9_6_10	3	6	F08
9	D20-Sample08	F09	6	9	sample8	10	right	bottom	inner	9_6	9_6_10	3	6	F09
9	D20-Sample09	F10	6	10	sample9	10	right	bottom	inner	9_6	9_6_10	3	6	F10
9	D20-Ctrl	F11	6	11	ctrl	10	right	bottom	inner	9_6	9_6_10	3	6	F11
9	D20-Ctrl	F12	6	12	ctrl	10	right	bottom	outer	9_6	9_6_10	3	6	F12
9	D20-Ctrl	G01	7	1	ctrl	10	left	bottom	outer	9_7	9_7_10	1	7	G01
9	D20-Sample01	G02	7	2	sample1	10	left	bottom	inner	9_7	9_7_10	1	7	G02
9	D20-Sample02	G03	7	3	sample2	10	left	bottom	inner	9_7	9_7_10	1	7	G03
9	D20-Sample03	G04	7	4	sample3	10	left	bottom	inner	9_7	9_7_10	1	7	G04
9	D20-Sample04	G05	7	5	sample4	10	left	bottom	inner	9_7	9_7_10	1	7	G05
9	D20-Sample05	G06	7	6	sample5	10	left	bottom	inner	9_7	9_7_10	1	7	G06
9	D20-Sample06	G07	7	7	sample6	10	right	bottom	inner	9_7	9_7_10	1	7	G07
9	D20-Sample07	G08	7	8	sample7	10	right	bottom	inner	9_7	9_7_10	1	7	G08
9	D20-Sample08	G09	7	9	sample8	10	right	bottom	inner	9_7	9_7_10	1	7	G09
9	D20-Sample09	G10	7	10	sample9	10	right	bottom	inner	9_7	9_7_10	1	7	G10
9	D20-Ctrl	G11	7	11	ctrl	10	right	bottom	inner	9_7	9_7_10	1	7	G11
9	D20-Ctrl	G12	7	12	ctrl	10	right	bottom	outer	9_7	9_7_10	1	7	G12

## Sheet: Tabelle1
Plate_Shuffled1	Row_Shuffled1	Well_Shuffled1	Dummy_Shuffled1	Plate_Shuffled2	Row_Shuffled2	Well_Shuffled2	Dummy_Shuffled2
1	7	B01
1	7	B02
1	7	B03
1	7	B04
1	7	B05
1	7	B06
1	7	B07
1	7	B08
1	7	B09
1	7	B10
1	7	B11
1	7	B12
1	6	C01		5	6	C01	yes
1	6	C02		5	6	C02	yes
1	6	C03		5	6	C03	yes
1	6	C04		5	6	C04	yes
1	6	C05		5	6	C05	yes
1	6	C06		5	6	C06	yes
1	6	C07		5	6	C07	yes
1	6	C08		5	6	C08	yes
1	6	C09		5	6	C09	yes
1	6	C10		5	6	C10	yes
1	6	C11		5	6	C11	yes
1	6	C12		5	6	C12	yes
1	5	D01		5	5	D01	yes
1	5	D02		5	5	D02	yes
1	5	D03		5	5	D03	yes
1	5	D04		5	5	D04	yes
1	5	D05		5	5	D05	yes
1	5	D06		5	5	D06	yes
1	5	D07		5	5	D07	yes
1	5	D08		5	5	D08	yes
1	5	D09		5	5	D09	yes
1	5	D10		5	5	D10	yes
1	5	D11		5	5	D11	yes
1	5	D12		5	5	D12	yes
1	5	E01		6	5	E01	yes
1	5	E02		6	5	E02	yes
1	5	E03		6	5	E03	yes
1	5	E04		6	5	E04	yes
1	5	E05		6	5	E05	yes
1	5	E06		6	5	E06	yes
1	5	E07		6	5	E07	yes
1	5	E08		6	5	E08	yes
1	5	E09		6	5	E09	yes
1	5	E10		6	5	E10	yes
1	5	E11		6	5	E11	yes
1	5	E12		6	5	E12	yes
1	6	F01		6	6	F01	yes
1	6	F02		6	6	F02	yes
1	6	F03		6	6	F03	yes
1	6	F04		6	6	F04	yes
1	6	F05		6	6	F05	yes
1	6	F06		6	6	F06	yes
1	6	F07		6	6	F07	yes
1	6	F08		6	6	F08	yes
1	6	F09		6	6	F09	yes
1	6	F10		6	6	F10	yes
1	6	F11		6	6	F11	yes
1	6	F12		6	6	F12	yes
1	7	G01
1	7	G02
1	7	G03
1	7	G04
1	7	G05
1	7	G06
1	7	G07
1	7	G08
1	7	G09
1	7	G10
1	7	G11
1	7	G12
2	6	C01
2	6	C02
2	6	C03
2	6	C04
2	6	C05
2	6	C06
2	6	C07
2	6	C08
2	6	C09
2	6	C10
2	6	C11
2	6	C12
2	5	D01		6	5	D01	yes
2	5	D02		6	5	D02	yes
2	5	D03		6	5	D03	yes
2	5	D04		6	5	D04	yes
2	5	D05		6	5	D05	yes
2	5	D06		6	5	D06	yes
2	5	D07		6	5	D07	yes
2	5	D08		6	5	D08	yes
2	5	D09		6	5	D09	yes
2	5	D10		6	5	D10	yes
2	5	D11		6	5	D11	yes
2	5	D12		6	5	D12	yes
2	7	B01		6	7	B01	yes
2	7	B02		6	7	B02	yes
2	7	B03		6	7	B03	yes
2	7	B04		6	7	B04	yes
2	7	B05		6	7	B05	yes
2	7	B06		6	7	B06	yes
2	7	B07		6	7	B07	yes
2	7	B08		6	7	B08	yes
2	7	B09		6	7	B09	yes
2	7	B10		6	7	B10	yes
2	7	B11		6	7	B11	yes
2	7	B12		6	7	B12	yes
2	6	F01		4	6	F01	yes
2	6	F02		4	6	F02	yes
2	6	F03		4	6	F03	yes
2	6	F04		4	6	F04	yes
2	6	F05		4	6	F05	yes
2	6	F06		4	6	F06	yes
2	6	F07		4	6	F07	yes
2	6	F08		4	6	F08	yes
2	6	F09		4	6	F09	yes
2	6	F10		4	6	F10	yes
2	6	F11		4	6	F11	yes
2	6	F12		4	6	F12	yes
2	7	G01		4	7	G01	yes
2	7	G02		4	7	G02	yes
2	7	G03		4	7	G03	yes
2	7	G04		4	7	G04	yes
2	7	G05		4	7	G05	yes
2	7	G06		4	7	G06	yes
2	7	G07		4	7	G07	yes
2	7	G08		4	7	G08	yes
2	7	G09		4	7	G09	yes
2	7	G10		4	7	G10	yes
2	7	G11		4	7	G11	yes
2	7	G12		4	7	G12	yes
2	5	E01
2	5	E02
2	5	E03
2	5	E04
2	5	E05
2	5	E06
2	5	E07
2	5	E08
2	5	E09
2	5	E10
2	5	E11
2	5	E12
3	5	D01
3	5	D02
3	5	D03
3	5	D04
3	5	D05
3	5	D06
3	5	D07
3	5	D08
3	5	D09
3	5	D10
3	5	D11
3	5	D12
3	7	B01		4	7	B01	yes
3	7	B02		4	7	B02	yes
3	7	B03		4	7	B03	yes
3	7	B04		4	7	B04	yes
3	7	B05		4	7	B05	yes
3	7	B06		4	7	B06	yes
3	7	B07		4	7	B07	yes
3	7	B08		4	7	B08	yes
3	7	B09		4	7	B09	yes
3	7	B10		4	7	B10	yes
3	7	B11		4	7	B11	yes
3	7	B12		4	7	B12	yes
3	6	C01		4	6	C01	yes
3	6	C02		4	6	C02	yes
3	6	C03		4	6	C03	yes
3	6	C04		4	6	C04	yes
3	6	C05		4	6	C05	yes
3	6	C06		4	6	C06	yes
3	6	C07		4	6	C07	yes
3	6	C08		4	6	C08	yes
3	6	C09		4	6	C09	yes
3	6	C10		4	6	C10	yes
3	6	C11		4	6	C11	yes
3	6	C12		4	6	C12	yes
3	7	G01		5	7	G01	yes
3	7	G02		5	7	G02	yes
3	7	G03		5	7	G03	yes
3	7	G04		5	7	G04	yes
3	7	G05		5	7	G05	yes
3	7	G06		5	7	G06	yes
3	7	G07		5	7	G07	yes
3	7	G08		5	7	G08	yes
3	7	G09		5	7	G09	yes
3	7	G10		5	7	G10	yes
3	7	G11		5	7	G11	yes
3	7	G12		5	7	G12	yes
3	5	E01		5	5	E01	yes
3	5	E02		5	5	E02	yes
3	5	E03		5	5	E03	yes
3	5	E04		5	5	E04	yes
3	5	E05		5	5	E05	yes
3	5	E06		5	5	E06	yes
3	5	E07		5	5	E07	yes
3	5	E08		5	5	E08	yes
3	5	E09		5	5	E09	yes
3	5	E10		5	5	E10	yes
3	5	E11		5	5	E11	yes
3	5	E12		5	5	E12	yes
3	6	F01
3	6	F02
3	6	F03
3	6	F04
3	6	F05
3	6	F06
3	6	F07
3	6	F08
3	6	F09
3	6	F10
3	6	F11
3	6	F12
				5	7	B01
				5	7	B02
				5	7	B03
				5	7	B04
				5	7	B05
				5	7	B06
				5	7	B07
				5	7	B08
				5	7	B09
				5	7	B10
				5	7	B11
				5	7	B12
				6	6	C01
				6	6	C02
				6	6	C03
				6	6	C04
				6	6	C05
				6	6	C06
				6	6	C07
				6	6	C08
				6	6	C09
				6	6	C10
				6	6	C11
				6	6	C12
				4	5	D01
				4	5	D02
				4	5	D03
				4	5	D04
				4	5	D05
				4	5	D06
				4	5	D07
				4	5	D08
				4	5	D09
				4	5	D10
				4	5	D11
				4	5	D12
				6	7	G01
				6	7	G02
				6	7	G03
				6	7	G04
				6	7	G05
				6	7	G06
				6	7	G07
				6	7	G08
				6	7	G09
				6	7	G10
				6	7	G11
				6	7	G12
				5	6	F01
				5	6	F02
				5	6	F03
				5	6	F04
				5	6	F05
				5	6	F06
				5	6	F07
				5	6	F08
				5	6	F09
				5	6	F10
				5	6	F11
				5	6	F12
				4	5	E01
				4	5	E02
				4	5	E03
				4	5	E04
				4	5	E05
				4	5	E06
				4	5	E07
				4	5	E08
				4	5	E09
				4	5	E10
				4	5	E11
				4	5	E12
